# Supplementary material for: Comprehensive spatial and immune profiling of metastatic mismatch repair–deficient colorectal cancer reveals response to immunotherapy
Source: Immunother Adv. 2026 Jan 9;6(1):ltag001. doi: 10.1093/immadv/ltag001 (PMC12898929; doi:10.1093/immadv/ltag001)
Supplement: ltag001_Supplementary_Data [file ltag001_supplementary_data.zip]

Archive with 2 entries (2 files):
- Supplement_figures_121125.pdf
- Supplementary_Tables_121125.xlsx
