# Supplementary material for: Comprehensive spatial and immune profiling of metastatic mismatch repair–deficient colorectal cancer reveals response to immunotherapy
Source: Immunother Adv. 2026 Jan 9;6(1):ltag001. doi: 10.1093/immadv/ltag001 (PMC12898929; doi:10.1093/immadv/ltag001)
Supplement: ltag001_Supplementary_Data [file ltag001_supplementary_data.zip › Supplementary_Tables_121125.xlsx]

## Sheet: Table S1
Supplementary Table 1. Clinical Summary of the dMMR CRC Patient
Clinical Parameter	Details
Age & Sex	43-year-old female
Initial Presentation	Constipation and abdominal pain; obstructing adenocarcinoma of the ascending colon
Synchronous Metastasis	Resectable liver metastasis in segment IV (S4)
Intraoperative Findings	0.5 cm omental nodule confirmed metastatic by frozen biopsy
Surgical Interventions	Right hemicolectomy; segment IV hepatectomy; cytoreductive surgery; HIPEC with mitomycin-C (90 min)
Pathologic Stage	Stage IV [T4aN2a (5/55) M1]
First-line Adjuvant Therapy	12 cycles of Bevacizumab + FOLFOX
Recurrence (2 years post-surgery)	Bilateral ovarian, peritoneal, and omental metastases
Immunotherapy Regimen	Pembrolizumab: 4 cycles (pre-surgery) + exploratory laparotomy with bilateral oophorectomy, hysterectomy, omentectomy, peritoneal metastasectomy + 4 cycles (post-surgery)
Response Profile	Sensitive: peritoneum, left ovaryResistant: omentum, right ovary
Outcome & Follow-up	5 years post-recurrence, no evidence of disease; durable progression-free survival
MMR Status	Deficiency confirmed by IHC for MLH1, PMS2, MSH2, MSH6
Ethics Approval	Gil Medical Center IRB (GCIRB2024-021); conducted per Declaration of Helsinki and Korean GCP guidelines

## Sheet: Table S2-1
Supplementary Table 2-1. Tissue-specific significantly upregulated genes (log₂FC > 1) identified by volcano plot analysis across metastatic sites
gene_name	OVARY_L	OVARY_R	PERITONEUM	LIVER	COLON	mean_low	mean_high	log2FC	p_value	minus_log10_p	color
KCNA3	1.34	0	1.56	0.03	0	0.015	1.45	6.59495	0.0450282	1.34652	blue
IGLV4-69	19.34	0.5	17.86	0	0	0.25	18.6	6.21723	0.0141081	1.85053	blue
AC011365.3	1.43	0	1.3	0.07	0	0.035	1.365	5.2854	0.0090405	2.04381	blue
KCNK12	0.38	0.02	0.37	0.01	0	0.015	0.375	4.64386	0.000385579	3.41389	blue
AC004847.1	1.08	0	1	0.09	0.05	0.045	1.04	4.53051	0.0038614	2.41326	blue
AL354811.1	1.28	0	1.62	0.15	0	0.075	1.45	4.27302	0.0450085	1.34671	blue
PCDHB7	1.05	0.09	1	0.02	0	0.055	1.025	4.22005	0.00315349	2.50121	blue
KCNN3	0.87	0.03	0.74	0.06	0	0.045	0.805	4.16099	0.0440709	1.35585	blue
PTGFR	0.71	0.08	0.71	0	0	0.04	0.71	4.14975	0.0379621	1.42065	blue
IGHV3-74	30.08	3.13	25.28	0	0.24	1.565	27.68	4.14461	0.0186137	1.73017	blue
DERPC	6.36	0.71	6.08	0	2.38	0.355	6.22	4.13102	0.0196589	1.70644	blue
AC009690.1	0.78	0	0.93	0.1	0	0.05	0.855	4.09592	0.0185805	1.73094	blue
AC022182.2	1.41	0.17	1.48	0	0	0.085	1.445	4.08746	0.0194498	1.71108	blue
LINC01711	0.99	0.14	1.28	0	0	0.07	1.135	4.01919	0.047386	1.32435	blue
AL691432.4	0.6	0.07	0.53	0	0	0.035	0.565	4.01282	0.00860949	2.06502	blue
IGHV1-46	9.33	1.21	9.95	0	0	0.605	9.64	3.99403	0.0157865	1.80172	blue
NRIR	1.45	0.06	1.49	0.13	0	0.095	1.47	3.95174	0.00287488	2.54138	blue
LINC01410	2.23	0.06	1.83	0.21	0	0.135	2.03	3.91045	0.042141	1.3753	blue
STRA6LP	0.36	0.04	0.39	0.01	0	0.025	0.375	3.90689	0.00365335	2.43731	blue
POT1-AS1	0.58	0.08	0.59	0	0	0.04	0.585	3.87036	0.0436008	1.36051	blue
AC117453.1	0.46	0.06	0.41	0	0	0.03	0.435	3.85798	0.0102128	1.99085	blue
TBX18	0.6	0.09	0.67	0	0.01	0.045	0.635	3.81876	0.0112032	1.95066	blue
SDK1	1.26	0.2	1.5	0	0	0.1	1.38	3.7866	0.0159949	1.79602	blue
IGHV3-30	162.74	25.36	200.44	0.98	2.63	13.17	181.59	3.78536	0.0261797	1.58204	blue
SCG2	6.33	0.94	6.4	0	0.04	0.47	6.365	3.75943	0.0494914	1.30547	blue
NCCRP1	0.25	0	0.28	0.04	0.05	0.02	0.265	3.72792	0.0130684	1.88378	blue
CUZD1	0.37	0	0.42	0.06	0	0.03	0.395	3.71882	0.012455	1.90466	blue
CYP1B1-AS1	2	0.29	1.73	0	0	0.145	1.865	3.68505	0.0132122	1.87903	blue
IGHA1	610.85	71.7	532.73	18.7	35.13	45.2	571.79	3.66109	0.0122696	1.91117	blue
ZBTB45P1	0.92	0.14	0.84	0	0	0.07	0.88	3.65208	0.0199152	1.70082	blue
AC211476.12	0.23	0	0.26	0.04	0.05	0.02	0.245	3.61471	0.0152674	1.81624	blue
FAM106A	0.85	0.16	1.06	0	0	0.08	0.955	3.57743	0.0260986	1.58338	blue
GPAA1P2	3.06	0.46	2.36	0	0	0.23	2.71	3.55859	0.0380454	1.4197	blue
IGHV3-43	2.79	0.47	2.61	0	0	0.235	2.7	3.52223	0.0363775	1.43917	blue
IGKV1-17	23.14	4.3	26.04	0	0	2.15	24.59	3.51566	0.0192542	1.71547	blue
IGKV1-5	95.33	17.22	103.89	0.23	1.65	8.725	99.61	3.51306	0.0263923	1.57852	blue
SFTA1P	2.56	0.43	2.31	0	0	0.215	2.435	3.50151	0.023312	1.63242	blue
AC018635.1	0.42	0.08	0.48	0	0	0.04	0.45	3.49185	0.0180874	1.74262	blue
EAF1-AS1	0.81	0	0.98	0.16	0	0.08	0.895	3.48382	0.0200957	1.6969	blue
RAB38	3.84	0.36	3.3	0.28	0.07	0.32	3.57	3.47978	0.0482744	1.31628	blue
TMEM178B	0.15	0.03	0.18	0	0	0.015	0.165	3.45943	0.0194193	1.71177	blue
AC092301.1	0.77	0	0.65	0.13	0	0.065	0.71	3.44931	0.0186138	1.73017	blue
NKAPL	0.45	0.08	0.42	0	0	0.04	0.435	3.44294	0.039998	1.39796	blue
GLUD2	0.35	0.06	0.27	0	0	0.03	0.31	3.36923	0.0359328	1.44451	blue
HOXB-AS1	2.29	0	3.08	0.52	0	0.26	2.685	3.36834	0.0482146	1.31682	blue
IGLV2-14	38.69	7.05	45.35	1.12	0.9	4.085	42.02	3.36267	0.0140859	1.85122	blue
FGL2	33.74	6.41	36.98	0.67	0.45	3.54	35.36	3.3203	0.0216429	1.66468	blue
VPREB3	6.82	0	5.33	1.23	0.3	0.615	6.075	3.30423	0.0323609	1.48998	blue
PDGFD	9.23	1.71	7.54	0.02	0	0.865	8.385	3.27704	0.0243347	1.61377	blue
CALR4P	0.21	0	0.17	0.04	0	0.02	0.19	3.24793	0.0265828	1.5754	blue
LINC01678	0.49	0	0.55	0.11	0	0.055	0.52	3.24101	0.0341983	1.466	blue
TRBV4-1	1.88	0	2.11	0.43	0	0.215	1.995	3.21398	0.0360311	1.44332	blue
FCER1A	1.66	0.39	1.95	0	0	0.195	1.805	3.21045	0.0268702	1.57073	blue
SPAG8	2.48	0.37	2.37	0.17	0.13	0.27	2.425	3.16695	0.00802249	2.09569	blue
AC022706.1	2.11	0.33	2.24	0.16	0	0.245	2.175	3.15016	0.0040933	2.38793	blue
TRBV12-4	2.11	0.53	2.57	0	0	0.265	2.34	3.14244	0.0287049	1.54204	blue
CLEC17A	0.2	0	0.24	0.05	0	0.025	0.22	3.1375	0.0289609	1.53819	blue
RAET1G	0.62	0.16	0.78	0	0.26	0.08	0.7	3.12928	0.0317227	1.49863	blue
CLEC1A	3.58	0.67	3.44	0.16	0.82	0.415	3.51	3.08029	0.0388798	1.41028	blue
CXCL12	237.14	55.96	261.38	2.99	0.52	29.475	249.26	3.08009	0.0420112	1.37663	blue
C4orf47	1.28	0.29	1.13	0	0	0.145	1.205	3.05491	0.0447763	1.34895	blue
AL137026.1	1.24	0.26	1.58	0.08	0	0.17	1.41	3.05209	0.0439588	1.35695	blue
CCN1	559.81	141.19	665.63	7.69	0.75	74.44	612.72	3.04108	0.0273036	1.56378	blue
PACSIN1	0.63	0.14	0.5	0	0	0.07	0.565	3.01282	0.0356879	1.44748	blue
RGPD5	1.56	0	1.99	0.44	0.63	0.22	1.775	3.01224	0.0370165	1.43161	blue
ADAMTS4	6.82	0.82	6.93	0.89	0.06	0.855	6.875	3.00736	0.000386855	3.41245	blue
TNFRSF8	5.19	0.95	5.23	0.36	0	0.655	5.21	2.99172	0.0403138	1.39455	blue
ZNF793	1.69	0.47	2.04	0	0.07	0.235	1.865	2.98844	0.0366262	1.43621	blue
ARC	0.79	0.16	0.71	0.03	0.03	0.095	0.75	2.98089	0.0226387	1.64515	blue
AC093675.1	0.67	0	0.5	0.15	0.19	0.075	0.585	2.96347	0.047346	1.32472	blue
AL355304.1	0.14	0.04	0.17	0	0	0.02	0.155	2.9542	0.0383286	1.41648	blue
AC135050.7	0.25	0	0.21	0.06	0	0.03	0.23	2.9386	0.0416957	1.37991	blue
AC135050.3	1.31	0	0.98	0.3	0	0.15	1.145	2.93231	0.0475101	1.32321	blue
AC011462.4	1.31	0	0.98	0.3	0	0.15	1.145	2.93231	0.0475101	1.32321	blue
AP003170.1	0.39	0	0.29	0.09	0	0.045	0.34	2.91754	0.0492269	1.3078	blue
AC008764.2	1.85	0	1.39	0.43	0	0.215	1.62	2.91359	0.0471131	1.32686	blue
IGHG2	923.96	254.46	1143.05	22.36	5.23	138.41	1033.51	2.90053	0.0305737	1.51465	blue
CD28	2.91	0.78	3.58	0.17	0.06	0.475	3.245	2.77222	0.0262643	1.58063	blue
IGLV2-23	47.17	15.65	62.37	0.75	0.91	8.2	54.77	2.73969	0.0484944	1.31431	blue
FCRLA	0.66	0.18	0.85	0.05	0	0.115	0.755	2.71484	0.0402811	1.3949	blue
GPRC5B	10.51	2.57	7.95	0.25	0.02	1.41	9.23	2.71064	0.0463096	1.33433	blue
JUNB	1075.21	143.76	1112.82	196.78	87.27	170.27	1094.02	2.68374	0.00211503	2.67468	blue
GRIP2	2.15	0.56	1.69	0.06	0.05	0.31	1.92	2.63077	0.0423135	1.37352	blue
POU2AF1	7.57	1.92	6.27	0.34	0.31	1.13	6.92	2.61445	0.0323631	1.48995	blue
AC010655.4	3.7	0.93	3.1	0.24	1.3	0.585	3.4	2.53903	0.0265682	1.57564	blue
CSRNP1	64.09	15.13	74.97	9.27	4.76	12.2	69.53	2.51075	0.0248453	1.60476	blue
AL135818.1	2.28	0.29	2.29	0.52	0.46	0.405	2.285	2.4962	0.0385493	1.41398	blue
AC010247.1	0.97	0.2	0.88	0.13	0	0.165	0.925	2.48699	0.00698365	2.15592	blue
AC083862.2	1.4	0.26	1.43	0.26	0.11	0.26	1.415	2.44422	0.00826732	2.08264	blue
SEMA6A-AS2	0.44	0.08	0.43	0.08	0.12	0.08	0.435	2.44294	0.00896588	2.04741	blue
FER1L4	8.07	0.98	8.87	2.18	0.14	1.58	8.47	2.42244	0.0165463	1.7813	blue
CMAHP	15.11	5.07	17.59	1.03	0.24	3.05	16.35	2.42241	0.0452129	1.34474	blue
AF111169.1	12.94	2.01	13.3	3.07	1.4	2.54	13.12	2.36887	0.0182945	1.73768	blue
B3GNT10	2.59	0.23	2.01	0.69	0.06	0.46	2.3	2.32193	0.042232	1.37436	blue
AF111169.3	1.78	0.4	1.56	0.27	0	0.335	1.67	2.31762	0.017639	1.75353	blue
VSIR	61.08	18.83	70.5	7.69	3.2	13.26	65.79	2.31079	0.0201629	1.69545	blue
PIM2	36.27	8.29	38.44	6.83	2.88	7.56	37.355	2.30484	0.00359187	2.44468	blue
AC007068.1	7.21	2.08	6.1	0.7	0	1.39	6.655	2.25935	0.0301235	1.5211	blue
MYCT1	2.96	1.13	3.68	0.27	0.21	0.7	3.32	2.24576	0.045451	1.34246	blue
ZNF442	1.03	0.27	1.01	0.18	0	0.225	1.02	2.18057	0.0284707	1.5456	blue
AGO4	6.86	1.87	7.07	1.28	0.29	1.575	6.965	2.14477	0.0194267	1.7116	blue
RASA4DP	3.1	1.2	3.73	0.35	0.27	0.775	3.415	2.13962	0.0445543	1.35111	blue
LRRC70	1.78	0.26	1.98	0.6	0.18	0.43	1.88	2.12832	0.0311351	1.50675	blue
AC087239.1	2.34	0.59	1.97	0.4	0	0.495	2.155	2.12219	0.0334012	1.47624	blue
LINC02362	2.36	0.28	1.92	0.72	0	0.5	2.14	2.09761	0.0341572	1.46652	blue
LMCD1-AS1	0.96	0.26	1.08	0.23	0	0.245	1.02	2.05772	0.038074	1.41937	blue
ADAMTSL4	18.09	5.39	16.69	3.23	0.07	4.31	17.39	2.0125	0.0156405	1.80575	blue
AL022328.1	1.96	0.4	1.76	0.54	0	0.47	1.86	1.98457	0.0111813	1.95151	blue
POU6F1	8.95	2.87	6.98	1.24	0.24	2.055	7.965	1.95454	0.046682	1.33085	blue
SELP	5.23	1.65	4.14	0.77	0.03	1.21	4.685	1.95304	0.0417951	1.37887	blue
TSPAN10	2.85	1.21	3.59	0.46	0.29	0.835	3.22	1.94721	0.0455016	1.34197	blue
SLC26A11	9.99	2.28	10.25	3.06	0.5	2.67	10.12	1.9223	0.0196705	1.70618	blue
AC108449.2	0.93	0.31	1.04	0.21	0	0.26	0.985	1.92161	0.0106574	1.97235	blue
KLF2	476.87	93.14	389.95	136.06	36.59	114.6	433.41	1.91913	0.0465044	1.33251	blue
ERO1B	2.47	0.76	1.95	0.42	0.06	0.59	2.21	1.90526	0.0472526	1.32557	blue
ZNF516-DT	0.17	0.06	0.2	0.04	0	0.05	0.185	1.88753	0.025109	1.60017	blue
ID2	167.13	45.55	175.75	47.44	19.72	46.495	171.44	1.88256	0.0166603	1.77832	blue
EEF1A1P12	0.57	0.1	0.53	0.2	0	0.15	0.55	1.87447	0.0496336	1.30422	blue
LINC00921	1.06	0.24	1.08	0.37	0.08	0.305	1.07	1.81073	0.0490804	1.30909	blue
ZNF763	2.33	0.77	1.96	0.46	0.1	0.615	2.145	1.80232	0.0258311	1.58786	blue
MIA	1.13	0.38	1.1	0.26	0.32	0.32	1.115	1.8009	0.0370036	1.43176	blue
ATP2B1-AS1	0.57	0.26	0.71	0.11	0.08	0.185	0.64	1.79055	0.0476742	1.32172	blue
C21orf91	3.28	1.42	3.76	0.63	0.16	1.025	3.52	1.77995	0.0486862	1.31259	blue
ARAP1-AS2	0.34	0.07	0.38	0.14	0	0.105	0.36	1.77761	0.0410051	1.38716	blue
GDPD5	15.5	5.4	12.81	3.19	0.33	4.295	14.155	1.72058	0.0323514	1.49011	blue
STX1B	1.08	0.44	1.16	0.25	0.06	0.345	1.12	1.69883	0.0463659	1.3338	blue
ICAM2	21.43	6.16	21.99	7.36	0.66	6.76	21.71	1.68326	0.00878882	2.05607	blue
TMX4	12.02	4.59	11.35	2.88	1.59	3.735	11.685	1.64548	0.041603	1.38087	blue
RNF213-AS1	2.1	0.45	1.73	0.78	0.03	0.615	1.915	1.63869	0.0354437	1.45046	blue
PTP4A3	19.74	7.33	19.21	5.29	1.08	6.31	19.475	1.62591	0.0373655	1.42753	blue
CDKN2B-AS1	1.59	0.58	1.58	0.49	1.03	0.535	1.585	1.56687	0.0255116	1.59326	blue
AL662844.4	1.44	0.58	1.34	0.37	0	0.475	1.39	1.54909	0.0377354	1.42325	blue
ENPP3	0.19	0.08	0.17	0.05	0.06	0.065	0.18	1.46949	0.0329611	1.482	blue
SGMS1	6.98	2.97	8.02	2.54	0.29	2.755	7.5	1.44484	0.0406493	1.39095	blue
CACNA1C	4.37	1.96	4.6	1.34	0.16	1.65	4.485	1.44264	0.0444468	1.35216	blue
AHNAK	96.68	39.17	86.1	29.5	6.8	34.335	91.39	1.41236	0.0157746	1.80204	blue
LINC00685	0.71	0.24	0.8	0.33	0.2	0.285	0.755	1.40551	0.0178448	1.74849	blue
LINC00685	0.71	0.24	0.8	0.33	0.2	0.285	0.755	1.40551	0.0178448	1.74849	blue
YBX1P10	1.4	0.43	1.26	0.58	0.35	0.505	1.33	1.39707	0.0153235	1.81464	blue
CENPBD1	3.37	1.73	3.87	1.02	1.06	1.375	3.62	1.39656	0.0441436	1.35513	blue
ARL17B	2.9	1.01	3.3	1.39	0.37	1.2	3.1	1.36923	0.0205771	1.68662	blue
RALGDS	64.59	21.25	77.63	35.59	12.82	28.42	71.11	1.32315	0.0486466	1.31295	blue
MAGOH2P	0.92	0.48	1.07	0.32	0.4	0.4	0.995	1.3147	0.0326217	1.48649	blue
AC011498.7	0.98	0.42	1.02	0.39	0.05	0.405	1	1.30401	0.00254851	2.59371	blue
ZFP36L2	117.75	42.82	112.72	50.82	15.4	46.82	115.235	1.29938	0.00914358	2.03888	blue
AL592435.1	0.64	0.3	0.68	0.24	0.28	0.27	0.66	1.28951	0.0133654	1.87402	blue
ZNF17	2.11	1.05	2.21	0.78	0.16	0.915	2.16	1.23919	0.0440373	1.35618	blue
ZNF337	8.46	2.81	7.73	4.07	0.57	3.44	8.095	1.23462	0.0396085	1.40221	blue
SSC4D	1.05	0.47	1.09	0.44	0.09	0.455	1.07	1.23367	0.00239729	2.62028	blue
PROCA1	3.18	1.3	3.25	1.46	0.83	1.38	3.215	1.22015	0.0109952	1.9588	blue
NOD1	6.12	2.15	5.76	2.96	0.24	2.555	5.94	1.21714	0.042762	1.36894	blue
AC015726.1	2.73	0.91	2.29	1.25	0.76	1.08	2.51	1.21666	0.0406264	1.39119	blue
SNAPC1	4.23	2.3	4.8	1.64	0.27	1.97	4.515	1.19653	0.0295117	1.53001	blue
ZNF230	1.28	0.6	1.17	0.48	0.33	0.54	1.225	1.18175	0.0141408	1.84953	blue
BCL2L11	6.36	2.65	6.33	3.01	0.3	2.83	6.345	1.16482	0.0314504	1.50237	blue
GCLM	5.72	2.66	5.81	2.5	1.05	2.58	5.765	1.15995	0.00292768	2.53348	blue
ETV3	9.01	4.08	10.03	4.48	1.26	4.28	9.52	1.15335	0.036561	1.43698	blue
AL352979.2	5.15	2.58	4.34	1.77	0	2.175	4.745	1.12539	0.0462492	1.3349	blue
CRAMP1	5.11	2.26	5.4	2.61	0.54	2.435	5.255	1.10977	0.00729578	2.13693	blue
AL031587.3	0.71	0.36	0.6	0.25	0	0.305	0.655	1.10269	0.0460063	1.33718	blue
RAD9B	0.22	0.09	0.25	0.13	0	0.11	0.235	1.09516	0.0439076	1.35746	blue
DNAJB9	16.69	8.57	15.58	6.58	2.2	7.575	16.135	1.09088	0.0325138	1.48793	blue
ZNF614	2.16	1.09	1.91	0.88	0.15	0.985	2.035	1.04683	0.0250865	1.60056	blue
AP001062.1	1.97	0.85	1.78	1	0.39	0.925	1.875	1.01937	0.0183775	1.73571	blue
CCDC191	2.69	1.26	2.58	1.35	0.38	1.305	2.635	1.01375	0.00337969	2.47112	blue
SLC66A3	23.96	12.93	20.61	9.31	1.73	11.12	22.285	1.00292	0.0459924	1.33731	blue
IL5RA	0.3	0	0.26	0	0	0	0.28	Inf	0.0453957	1.34298	blue
CCL1	0.55	0	0.62	0	0	0	0.585	Inf	0.038043	1.41973	blue
IL12B	0.1	0	0.11	0	0	0	0.105	Inf	0.0302923	1.51867	blue
IL4	0.51	0	0.57	0	0	0	0.54	Inf	0.0353314	1.45184	blue
TRPM6	0.07	0	0.08	0	0.02	0	0.075	Inf	0.0423786	1.37285	blue
SH3GL3	0.19	0	0.21	0	0	0	0.2	Inf	0.0318045	1.49751	blue
UNC45B	0.18	0	0.2	0	0	0	0.19	Inf	0.0334754	1.47527	blue
PSMA8	0.1	0	0.09	0	0	0	0.095	Inf	0.0334754	1.47527	blue
C1orf189	0.23	0	0.26	0	0.39	0	0.245	Inf	0.0389281	1.40974	blue
CXCR1	0.14	0	0.16	0	0.04	0	0.15	Inf	0.0423786	1.37285	blue
KRT83	0.06	0	0.07	0	0	0	0.065	Inf	0.0488745	1.31092	blue
C9orf131	0.07	0	0.08	0	0	0	0.075	Inf	0.0423786	1.37285	blue
RTL3	0.18	0	0.2	0	0	0	0.19	Inf	0.0334754	1.47527	blue
WASF4P	0.08	0	0.09	0	0	0	0.085	Inf	0.0374051	1.42707	blue
AC118344.1	0.09	0	0.1	0	0	0	0.095	Inf	0.0334754	1.47527	blue
IGHV3-53	5.54	0	4.85	0	0	0	5.195	Inf	0.0422159	1.37452	blue
AP001282.1	0.08	0	0.09	0	0	0	0.085	Inf	0.0374051	1.42707	blue
KRT222	0.13	0	0.12	0	0	0	0.125	Inf	0.0254512	1.59429	blue
HMGN2P15	1.46	0	1.64	0	0	0	1.55	Inf	0.0369236	1.4327	blue
PTGES3P2	1.54	0	1.73	0	0	0	1.635	Inf	0.0369486	1.4324	blue
NEPNP	0.09	0	0.1	0	0	0	0.095	Inf	0.0334754	1.47527	blue
HNRNPH1P1	0.11	0	0.12	0	0	0	0.115	Inf	0.0276617	1.55812	blue
RPL21P28	0.38	0	0.43	0	0.32	0	0.405	Inf	0.0392477	1.40619	blue
RPL32P1	0.52	0	0.58	0	0	0	0.55	Inf	0.0346903	1.45979	blue
IGHV3-72	5.04	0	5.16	0	0	0	5.1	Inf	0.0074893	2.12556	blue
AL354977.1	0.23	0	0.26	0	0	0	0.245	Inf	0.0389281	1.40974	blue
AC114763.1	0.16	0	0.18	0	0	0	0.17	Inf	0.0374051	1.42707	blue
AC016999.1	0.43	0	0.49	0	0	0	0.46	Inf	0.04146	1.38237	blue
LINC02812	0.18	0	0.19	0	0	0	0.185	Inf	0.0172018	1.76443	blue
CNOT6LP1	0.26	0	0.29	0	0	0	0.275	Inf	0.0346903	1.45979	blue
AL022476.1	0.19	0	0.21	0	0	0	0.2	Inf	0.0318045	1.49751	blue
SETSIP	0.16	0	0.18	0	0	0	0.17	Inf	0.0374051	1.42707	blue
SPATA20P1	0.46	0	0.51	0	0	0	0.485	Inf	0.0327864	1.48431	blue
RB1-DT	0.12	0	0.13	0	0	0	0.125	Inf	0.0254512	1.59429	blue
LINC02723	0.14	0	0.16	0	0	0	0.15	Inf	0.0423786	1.37285	blue
FAAHP1	0.19	0	0.21	0	0.62	0	0.2	Inf	0.0318045	1.49751	blue
HOXB-AS3	0.46	0	0.52	0	0.27	0	0.49	Inf	0.0389281	1.40974	blue
SLFN14	0.08	0	0.09	0	0	0	0.085	Inf	0.0374051	1.42707	blue
ASNSP3	0.1	0	0.11	0	0	0	0.105	Inf	0.0302923	1.51867	blue
AC127070.1	0.31	0	0.34	0	0	0	0.325	Inf	0.0293616	1.53222	blue
AC073115.2	0.1	0	0.11	0	0	0	0.105	Inf	0.0302923	1.51867	blue
ADAMTSL4-AS2	0.7	0	0.79	0	0	0	0.745	Inf	0.0384069	1.41559	blue
IGKV2D-28	10.55	0	9.54	0	0	0	10.045	Inf	0.0319784	1.49514	blue
RPL12P7	0.37	0	0.42	0	0	0	0.395	Inf	0.0402387	1.39536	blue
RPS3AP18	0.19	0	0.21	0	0	0	0.2	Inf	0.0318045	1.49751	blue
SEPTIN14P2	12.15	0	13.31	0	0	0	12.73	Inf	0.0289854	1.53782	blue
CXXC4-AS1	0.08	0	0.09	0	0	0	0.085	Inf	0.0374051	1.42707	blue
AC106882.1	0.15	0	0.17	0	0	0	0.16	Inf	0.039737	1.4008	blue
PPIC-AS1	0.3	0	0.34	0	0	0	0.32	Inf	0.039737	1.4008	blue
IGKV1D-37	0.71	0	0.8	0	0	0	0.755	Inf	0.0378994	1.42137	blue
AC116563.1	0.55	0	0.62	0	0	0	0.585	Inf	0.038043	1.41973	blue
AC112184.1	1.91	0	2.15	0	0	0	2.03	Inf	0.037589	1.42494	blue
PCDHA12	0.19	0	0.17	0	0	0	0.18	Inf	0.0353314	1.45184	blue
AP003465.2	0.09	0	0.1	0	0	0	0.095	Inf	0.0334754	1.47527	blue
AC104031.1	0.63	0	0.71	0	0	0	0.67	Inf	0.0379621	1.42065	blue
TAS2R31	0.13	0	0.15	0	0	0	0.14	Inf	0.0453957	1.34298	blue
TRAV1-2	1.61	0	1.81	0	0	0	1.71	Inf	0.0371869	1.42961	blue
AC027808.2	0.42	0	0.37	0	0	0	0.395	Inf	0.0402387	1.39536	blue
AC012414.4	0.08	0	0.09	0	0	0	0.085	Inf	0.0374051	1.42707	blue
ARLNC1	0.11	0	0.12	0	0	0	0.115	Inf	0.0276617	1.55812	blue
LINC00563	0.09	0	0.1	0	0	0	0.095	Inf	0.0334754	1.47527	blue
AC079411.1	0.06	0	0.07	0	0	0	0.065	Inf	0.0488745	1.31092	blue
AC133065.2	0.23	0	0.25	0	0	0	0.24	Inf	0.0265105	1.57658	blue
ARHGAP27P2	0.23	0	0.26	0	0	0	0.245	Inf	0.0389281	1.40974	blue
LINC01050	0.06	0	0.07	0	0	0	0.065	Inf	0.0488745	1.31092	blue
AL592494.2	0.41	0	0.46	0	0	0	0.435	Inf	0.0365471	1.43715	blue
AC117490.2	0.28	0	0.31	0	0	0	0.295	Inf	0.0323426	1.49022	blue
AC005291.2	0.34	0	0.38	0	0	0	0.36	Inf	0.0353314	1.45184	blue
C8orf89	1.49	0	1.66	0	0	0	1.575	Inf	0.034324	1.4644	blue
AL049757.2	0.08	0	0.09	0	0.07	0	0.085	Inf	0.0374051	1.42707	blue
H2AC15	0.37	0	0.41	0	0	0	0.39	Inf	0.0326186	1.48653	blue
AL136981.2	0.2	0	0.23	0	0	0	0.215	Inf	0.0443435	1.35317	blue
AC018695.6	0.33	0	0.37	0	0	0	0.35	Inf	0.0363388	1.43963	blue
AC090206.1	0.07	0	0.08	0	0	0	0.075	Inf	0.0423786	1.37285	blue
AC243654.3	0.2	0	0.23	0	0	0	0.215	Inf	0.0443435	1.35317	blue
AC018926.2	0.73	0	0.82	0	0	0	0.775	Inf	0.0369236	1.4327	blue
TRBV11-3	0.57	0	0.64	0	0	0	0.605	Inf	0.0367882	1.43429	blue
AL034550.2	0.07	0	0.08	0	0	0	0.075	Inf	0.0423786	1.37285	blue
AC005785.2	0.25	0	0.28	0	0	0	0.265	Inf	0.0359967	1.44374	blue
AC116353.6	0.07	0	0.08	0	0	0	0.075	Inf	0.0423786	1.37285	blue
CD300H	0.41	0	0.47	0	0	0	0.44	Inf	0.0433388	1.36312	blue
AC018754.1	0.13	0	0.14	0	0	0	0.135	Inf	0.0235677	1.62768	blue
AL109809.4	0.16	0	0.18	0	0	0	0.17	Inf	0.0374051	1.42707	blue
AL136129.1	0.2	0	0.23	0	0	0	0.215	Inf	0.0443435	1.35317	blue

## Sheet: Table S2-2
Supplementary Table 2-2. Tissue-specific significantly downregulated genes (log₂FC < –1) identified by volcano plot analysis across metastatic sites
gene_name	OVARY_L	OVARY_R	PERITONEUM	LIVER	COLON	mean_low	mean_high	log2FC	p_value	minus_log10_p
H2BC15	0.08	2.36	0	1.98	0.2	2.17	0.04	-5.76155	0.0477248	1.32126
AC005288.1	0.09	1.03	0	0.96	0.3	0.995	0.045	-4.4667	0.00459714	2.33751
TM4SF19-AS1	0	0.89	0.08	0.75	0.69	0.82	0.04	-4.35755	0.0211322	1.67506
AL359232.1	0	0.46	0.06	0.59	0.32	0.525	0.03	-4.12928	0.0469196	1.32865
NEIL3	0	0.46	0.06	0.49	0.3	0.475	0.03	-3.98489	0.0165411	1.78143
AC010331.1	0.28	1.44	0	1.18	0.48	1.31	0.14	-3.22607	0.0259803	1.58536
NRTN	0.24	0.97	0	1.24	0.1	1.105	0.12	-3.20294	0.0329886	1.48164
AC116366.3	0	1.48	0.37	1.79	1.11	1.635	0.185	-3.14369	0.0285599	1.54424
AL008729.1	0.16	0.97	0.06	0.77	0	0.87	0.11	-2.98351	0.0436938	1.35958
RBM12B-AS1	0.24	0.97	0	0.83	0	0.9	0.12	-2.90689	0.0480667	1.31816
HMGCS1	9.99	55.43	7.49	53.12	12.43	54.275	8.74	-2.63458	0.00144027	2.84156
AC098934.1	0.59	1.69	0.12	2.22	1.89	1.955	0.355	-2.46128	0.0468903	1.32892
ANGPTL4	3.97	15.72	2.25	17.89	2.47	16.805	3.11	-2.4339	0.011878	1.92526
HELLS	0.4	4.22	1.46	5.48	0.88	4.85	0.93	-2.38268	0.0437715	1.35881
STRC	0.1	0.51	0.12	0.51	0.18	0.51	0.11	-2.21299	0.0159122	1.79827
SLC22A31	0.69	1.79	0.22	2.26	0.11	2.025	0.455	-2.15398	0.0420059	1.37669
MID1	1.46	4.02	0.71	4.42	1.32	4.22	1.085	-1.95955	0.0356181	1.44833
MTSS2	22.1	56.66	14.15	59.95	6.1	58.305	18.125	-1.68564	0.0354943	1.44984
AC008870.2	0.26	0.67	0.15	0.55	0.11	0.61	0.205	-1.57319	0.03868	1.41251
ISOC1	9.69	18.84	5.48	22.12	4.42	20.48	7.585	-1.43299	0.0450862	1.34596
AL022341.2	0.56	1.69	0.65	1.51	0.49	1.6	0.605	-1.40306	0.0253977	1.59521
PCDHGC5	0.08	0.17	0.05	0.15	0.04	0.16	0.065	-1.29956	0.0454248	1.34271
AC092910.3	0.35	0.84	0.31	0.77	0.12	0.805	0.33	-1.28652	0.0154933	1.80986
AC138894.1	1.37	3.78	1.7	3.54	11.66	3.66	1.535	-1.2536	0.0122793	1.91082
GOLGA2P10	2.35	4.86	1.55	4.35	0.36	4.605	1.95	-1.23973	0.0433542	1.36297
CRYBB3	0.33	0.82	0.37	0.8	0.92	0.81	0.35	-1.21057	0.00870037	2.06046
AC145207.3	0.83	1.77	0.76	1.88	0	1.825	0.795	-1.19887	0.00769237	2.11394
PRIM2	1.89	4.99	2.34	4.51	2.03	4.75	2.115	-1.16727	0.0154162	1.81202
WDR43	5.68	14.04	7.59	15.74	4.06	14.89	6.635	-1.16618	0.0239392	1.62089
NRSN2-AS1	2.59	5.02	2.05	4.68	1.87	4.85	2.32	-1.06386	0.0248647	1.60442
P2RX6	0.25	0.57	0.33	0.64	0.09	0.605	0.29	-1.06088	0.0284447	1.546
TNNI3	0	1.75	0	1.56	1.02	1.655	0	#NAME?	0.0365031	1.43767
LRRC71	0	0.19	0	0.22	0	0.205	0	#NAME?	0.0464991	1.33256
KRT13	0	0.48	0	0.41	0.06	0.445	0	#NAME?	0.0499684	1.3013
AC110619.1	0	0.07	0	0.08	0.05	0.075	0	#NAME?	0.0423786	1.37285
AC005076.2	0	0.58	0	0.67	0	0.625	0	#NAME?	0.0457577	1.33954
LINC01346	0	0.26	0	0.23	0	0.245	0	#NAME?	0.0389281	1.40974
AC231533.2	0	0.73	0	0.75	0.84	0.74	0	#NAME?	0.00860245	2.06538
AL021154.1	0	1.29	0	1.18	0.36	1.235	0	#NAME?	0.0283328	1.54771
AL606760.2	0	0.35	0	0.36	0	0.355	0	#NAME?	0.00896588	2.04741
SHISA9	0	0.09	0	0.08	0.03	0.085	0	#NAME?	0.0374051	1.42707
AC073257.2	0	0.46	0	0.4	0.28	0.43	0	#NAME?	0.0443435	1.35317
AC055855.2	0	0.73	0	0.75	0	0.74	0	#NAME?	0.00860245	2.06538
LINC02128	0	0.16	0	0.17	0	0.165	0	#NAME?	0.0192856	1.71477
AC011466.3	0	0.17	0	0.16	0	0.165	0	#NAME?	0.0192856	1.71477
AC008897.3	0	0.78	0	0.8	0	0.79	0	#NAME?	0.00805805	2.09377
AC027348.1	0	0.8	0	0.73	0	0.765	0	#NAME?	0.0291061	1.53602
AC007881.4	0	0.47	0	0.48	0.1	0.475	0	#NAME?	0.00670101	2.17386

## Sheet: Table S3-1
Supplementary Table 3-1. Quantification of marker-positive cell fractions from multiplex immunohistochemistry across primary and metastatic lesions.
SlideID	Total_cells	CD8#	CD8_frac	CD163#	CD163_frac	CD68#	CD68_frac	CD11c#	CD11c_frac	PDL1#	PDL1_frac	CK#	CK_frac	Unassigned #	Unassigned frac
5.6613-Co-T_Scan1	42679	3344	0.0783524	3858	0.0903957	251	0.00588111	2701	0.0632864	12787	0.299609	20446	0.479065	13045	0.305654
5.6613-OV-L-T_Scan1	9419	1154	0.122518	1202	0.127614	199	0.0211275	313	0.0332307	519	0.0551014	1243	0.131967	7003	0.743497
5.6613-OV-R-T_Scan1	14678	1067	0.0726938	1091	0.0743289	86	0.00585911	214	0.0145796	2936	0.200027	514	0.0350184	10690	0.728301
5.6613-Om-T_Scan1	3599	748	0.207836	643	0.178661	130	0.0361211	302	0.0839122	1624	0.451236	508	0.14115	1585	0.4404
5.6613-Peri-T(1)_Scan1	16736	5912	0.35325	6504	0.388623	1049	0.0626793	3934	0.235062	3015	0.180151	7891	0.471499	4481	0.267746

## Sheet: Table S3-2
Supplementary Table 3-2. Pairwise nearest‐neighbor distances between all defined cell phenotypes across metastatic sites
Slide ID	Tissue Category	From	To	Min	Mean	Median	Max	SD
Co-T-D-PD	All	CD163+	CD163+	2.83	10.88	7.74	296.03	11.77
Co-T-D-PD	bg	CD163+	CD163+	89.01	89.01	89.01	89.01	0
Co-T-D-PD	stroma	CD163+	CD163+	2.83	12.11	8.14	510.4	19.36
Co-T-D-PD	tumor	CD163+	CD163+	2.83	13.02	8.02	296.03	15.96
Om-T-PD	All	CD163+	CD163+	1.12	16.4	7.68	375	24.55
Om-T-PD	bg	CD163+	CD163+	1.5	138.2	91.37	435.82	126.47
Om-T-PD	stroma	CD163+	CD163+	1.72	25.32	10.45	145.84	28.95
Om-T-PD	tumor	CD163+	CD163+	1.55	16.97	7.61	165.08	23.25
OVL-IF-PR	All	CD163+	CD163+	1.72	18.21	8.65	344.94	26.77
OVL-IF-PR	bg	CD163+	CD163+	2.24	144.5	109	607.12	149.66
OVL-IF-PR	stroma	CD163+	CD163+	2.12	32.8	12.18	657.56	64.13
OVL-IF-PR	tumor	CD163+	CD163+	1.72	18	8.25	712.98	37.87
OVR-IF-PD	All	CD163+	CD163+	1	24.57	8.07	520.58	42.77
OVR-IF-PD	bg	CD163+	CD163+	3.5	161.21	129.4	619.37	133.57
OVR-IF-PD	stroma	CD163+	CD163+	3.12	26.64	10.89	439.77	38.29
OVR-IF-PD	tumor	CD163+	CD163+	1	22.5	7.47	290.08	41.01
Peri-IE-PR	All	CD163+	CD163+	0.5	10.91	6.63	189	13.37
Peri-IE-PR	bg	CD163+	CD163+	1.41	97	74.6	422.64	87.39
Peri-IE-PR	stroma	CD163+	CD163+	1.12	33.01	8.64	486.51	57.5
Peri-IE-PR	tumor	CD163+	CD163+	0.5	10.1	6.52	323.21	13.15
Co-T-D-PD	All	CD68-/CD11c+	CD163+	2.5	25.32	11.61	198.68	32.25
Co-T-D-PD	bg	CD68-/CD11c+	CD163+	555.8	555.8	555.8	555.8	#N/A
Co-T-D-PD	stroma	CD68-/CD11c+	CD163+	2.92	25.49	12.94	510.4	33.96
Co-T-D-PD	tumor	CD68-/CD11c+	CD163+	2.5	40.01	13.83	295.64	58.52
Om-T-PD	All	CD68-/CD11c+	CD163+	2.42	19.51	9.91	142.53	21.91
Om-T-PD	bg	CD68-/CD11c+	CD163+	19.86	174.49	122.38	395.92	127.6
Om-T-PD	stroma	CD68-/CD11c+	CD163+	4.72	29.25	21.83	219	36.38
Om-T-PD	tumor	CD68-/CD11c+	CD163+	2.42	18.94	9.54	142.53	21.41
OVL-IF-PR	All	CD68-/CD11c+	CD163+	2.06	20.82	10.87	170.85	24.97
OVL-IF-PR	bg	CD68-/CD11c+	CD163+	3.2	121.85	84.54	607.12	139.41
OVL-IF-PR	stroma	CD68-/CD11c+	CD163+	3.94	25.5	13	233.88	33.63
OVL-IF-PR	tumor	CD68-/CD11c+	CD163+	2.06	24.75	9.55	427.22	47.28
OVR-IF-PD	All	CD68-/CD11c+	CD163+	1	33.8	8.07	520.58	59.31
OVR-IF-PD	bg	CD68-/CD11c+	CD163+	2.4	156.32	118.38	520.58	138.92
OVR-IF-PD	stroma	CD68-/CD11c+	CD163+	3.16	22.33	7.07	191.52	35.66
OVR-IF-PD	tumor	CD68-/CD11c+	CD163+	1	34.41	8.61	290.08	66.6
Peri-IE-PR	All	CD68-/CD11c+	CD163+	0.71	11.64	6.71	143.79	14.45
Peri-IE-PR	bg	CD68-/CD11c+	CD163+	1.41	108.66	95.9	422.64	80.83
Peri-IE-PR	stroma	CD68-/CD11c+	CD163+	1.12	54.94	19.43	806.09	81.11
Peri-IE-PR	tumor	CD68-/CD11c+	CD163+	0.71	10.08	6.5	323.21	14.13
Co-T-D-PD	All	CD68+/CD11c-	CD163+	3.91	17.65	9.13	132.11	21.14
Co-T-D-PD	bg	CD68+/CD11c-	CD163+	#N/A	#N/A	#N/A	#N/A	#N/A
Co-T-D-PD	stroma	CD68+/CD11c-	CD163+	3.91	19.12	8.14	392.62	59.98
Co-T-D-PD	tumor	CD68+/CD11c-	CD163+	4.27	24.16	13.51	132.11	25.98
Om-T-PD	All	CD68+/CD11c-	CD163+	1.5	20.81	8.41	90.33	23.1
Om-T-PD	bg	CD68+/CD11c-	CD163+	1.5	1.5	1.5	1.5	0
Om-T-PD	stroma	CD68+/CD11c-	CD163+	3.91	51.79	52.47	112.14	41.07
Om-T-PD	tumor	CD68+/CD11c-	CD163+	2.5	23.98	8.41	172.4	31.88
OVL-IF-PR	All	CD68+/CD11c-	CD163+	1.72	18.19	8.84	344.94	35.97
OVL-IF-PR	bg	CD68+/CD11c-	CD163+	44.95	230.97	197.2	484.52	210.85
OVL-IF-PR	stroma	CD68+/CD11c-	CD163+	4.22	18.46	17.56	34.48	14.62
OVL-IF-PR	tumor	CD68+/CD11c-	CD163+	1.72	14.93	8.14	126.14	17.94
OVR-IF-PD	All	CD68+/CD11c-	CD163+	4.51	33.06	10.29	238.12	49.66
OVR-IF-PD	bg	CD68+/CD11c-	CD163+	125.53	254.03	230.58	484.03	133.11
OVR-IF-PD	stroma	CD68+/CD11c-	CD163+	5.7	39.54	6.87	142.63	51.87
OVR-IF-PD	tumor	CD68+/CD11c-	CD163+	4.51	30.01	9.1	141.81	38.87
Peri-IE-PR	All	CD68+/CD11c-	CD163+	1.5	15	7.19	82.95	16.41
Peri-IE-PR	bg	CD68+/CD11c-	CD163+	3.54	64.6	50.16	249.99	63.3
Peri-IE-PR	stroma	CD68+/CD11c-	CD163+	5.15	60.05	27.55	200.19	63.21
Peri-IE-PR	tumor	CD68+/CD11c-	CD163+	1.5	12.19	6.42	80.9	13.98
Co-T-D-PD	All	CD68+/CD11c+	CD163+	4.53	16.4	8.64	130.3	23.02
Co-T-D-PD	bg	CD68+/CD11c+	CD163+	#N/A	#N/A	#N/A	#N/A	#N/A
Co-T-D-PD	stroma	CD68+/CD11c+	CD163+	4.53	16.13	8.7	117.73	20.28
Co-T-D-PD	tumor	CD68+/CD11c+	CD163+	5.22	21.77	9.82	235.03	33.09
Om-T-PD	All	CD68+/CD11c+	CD163+	2.06	19.29	9.6	120.33	23.24
Om-T-PD	bg	CD68+/CD11c+	CD163+	76.58	216.89	195.56	378.52	152.1
Om-T-PD	stroma	CD68+/CD11c+	CD163+	41.41	43.56	43.56	45.72	3.05
Om-T-PD	tumor	CD68+/CD11c+	CD163+	2.06	19.15	9.19	143.54	24.72
OVL-IF-PR	All	CD68+/CD11c+	CD163+	2.24	30.19	9.17	206.42	41.91
OVL-IF-PR	bg	CD68+/CD11c+	CD163+	2.24	70	27.64	206.42	77.19
OVL-IF-PR	stroma	CD68+/CD11c+	CD163+	4.27	100.39	109.31	257.39	101.26
OVL-IF-PR	tumor	CD68+/CD11c+	CD163+	4.27	31.16	8.96	191.66	45.6
OVR-IF-PD	All	CD68+/CD11c+	CD163+	4.03	63.55	23.73	302.11	81.08
OVR-IF-PD	bg	CD68+/CD11c+	CD163+	19.59	190.11	138.07	619.37	166.91
OVR-IF-PD	stroma	CD68+/CD11c+	CD163+	4.03	18.6	12.99	56.73	17.17
OVR-IF-PD	tumor	CD68+/CD11c+	CD163+	4.47	51.25	6.42	268.41	77.56
Peri-IE-PR	All	CD68+/CD11c+	CD163+	1.41	14.11	6.71	189	20.17
Peri-IE-PR	bg	CD68+/CD11c+	CD163+	1.41	99.5	83.32	302.99	85.4
Peri-IE-PR	stroma	CD68+/CD11c+	CD163+	2.06	47.61	9.38	216.79	68.21
Peri-IE-PR	tumor	CD68+/CD11c+	CD163+	1.58	11.47	6.5	186.99	17.62
Co-T-D-PD	All	CD8+	CD163+	1.41	13.57	8.46	296.03	15.86
Co-T-D-PD	bg	CD8+	CD163+	#N/A	#N/A	#N/A	#N/A	#N/A
Co-T-D-PD	stroma	CD8+	CD163+	1.41	15.18	9.01	510.4	23.92
Co-T-D-PD	tumor	CD8+	CD163+	2.55	16.22	8.76	296.03	20.72
Om-T-PD	All	CD8+	CD163+	1.12	22.91	10.56	187.23	28.64
Om-T-PD	bg	CD8+	CD163+	1.5	198.95	167.96	586.98	157.7
Om-T-PD	stroma	CD8+	CD163+	1.72	47.74	27.98	521.5	72.41
Om-T-PD	tumor	CD8+	CD163+	1.55	21.4	9.12	262.31	29.72
OVL-IF-PR	All	CD8+	CD163+	1.12	21.64	10.72	235.66	26.04
OVL-IF-PR	bg	CD8+	CD163+	2.24	145.57	99.84	633.04	150.65
OVL-IF-PR	stroma	CD8+	CD163+	1.12	38.44	19.34	657.56	52.12
OVL-IF-PR	tumor	CD8+	CD163+	1.72	18.24	8.96	198.74	25.49
OVR-IF-PD	All	CD8+	CD163+	1	33.56	12.6	520.58	50.86
OVR-IF-PD	bg	CD8+	CD163+	3.91	176.25	135.79	619.37	134.1
OVR-IF-PD	stroma	CD8+	CD163+	2.5	40.19	21.82	784.48	64.41
OVR-IF-PD	tumor	CD8+	CD163+	1	23.28	7.5	290.08	41.38
Peri-IE-PR	All	CD8+	CD163+	0.71	15.68	7.67	189	18.41
Peri-IE-PR	bg	CD8+	CD163+	1.41	113.96	102.44	478.21	82.85
Peri-IE-PR	stroma	CD8+	CD163+	1.12	84.37	53.77	806.09	94.98
Peri-IE-PR	tumor	CD8+	CD163+	0.71	12.21	6.99	323.21	16.2
Co-T-D-PD	All	CK+	CD163+	2.5	47.79	40.35	338.67	31.62
Co-T-D-PD	bg	CK+	CD163+	65.24	322.84	353.81	566.54	187.23
Co-T-D-PD	stroma	CK+	CD163+	2.83	16.5	11.54	140.6	16.02
Co-T-D-PD	tumor	CK+	CD163+	2.5	49.02	41.86	258.07	31.64
Om-T-PD	All	CK+	CD163+	2.06	36.67	24.58	375	38.08
Om-T-PD	bg	CK+	CD163+	35.38	250.38	194.77	699.95	173.54
Om-T-PD	stroma	CK+	CD163+	3.61	42.52	26.37	219	42.3
Om-T-PD	tumor	CK+	CD163+	2.06	35.84	23.96	312.1	39.17
OVL-IF-PR	All	CK+	CD163+	1.58	41.6	23.39	344.94	44.17
OVL-IF-PR	bg	CK+	CD163+	2.24	152.19	128.09	634.68	114.24
OVL-IF-PR	stroma	CK+	CD163+	2.92	57.44	40.88	505.02	63.76
OVL-IF-PR	tumor	CK+	CD163+	1.58	44.36	22.47	427.22	50.19
OVR-IF-PD	All	CK+	CD163+	2.06	47.12	29.07	414.21	54.33
OVR-IF-PD	bg	CK+	CD163+	2.4	174.5	148.03	619.37	119.5
OVR-IF-PD	stroma	CK+	CD163+	4.1	44.21	31.09	192.53	40.69
OVR-IF-PD	tumor	CK+	CD163+	2.06	47.76	25.53	508.44	62.95
Peri-IE-PR	All	CK+	CD163+	0.5	19.62	11.01	229.31	20.81
Peri-IE-PR	bg	CK+	CD163+	1.41	112.3	103.36	464.31	75.64
Peri-IE-PR	stroma	CK+	CD163+	2.06	75.72	38.08	558.23	89.59
Peri-IE-PR	tumor	CK+	CD163+	0.5	18.38	9.6	229.31	23.18
Co-T-D-PD	All	CK+/PDL1+	CD163+	2.5	38.36	31.78	258.07	26.16
Co-T-D-PD	bg	CK+/PDL1+	CD163+	#N/A	#N/A	#N/A	#N/A	#N/A
Co-T-D-PD	stroma	CK+/PDL1+	CD163+	3.91	17.41	12.55	104.43	17.56
Co-T-D-PD	tumor	CK+/PDL1+	CD163+	2.5	38.89	32.37	258.07	26.38
Om-T-PD	All	CK+/PDL1+	CD163+	2.06	29.98	19.52	281.85	33.41
Om-T-PD	bg	CK+/PDL1+	CD163+	46.87	257.07	192.62	551.92	174.96
Om-T-PD	stroma	CK+/PDL1+	CD163+	3.61	37.85	23.29	219	49.6
Om-T-PD	tumor	CK+/PDL1+	CD163+	2.06	29	19.69	281.85	32.13
OVL-IF-PR	All	CK+/PDL1+	CD163+	1.72	19.37	7.18	206.42	33.71
OVL-IF-PR	bg	CK+/PDL1+	CD163+	2.24	75.65	70.32	206.42	75.7
OVL-IF-PR	stroma	CK+/PDL1+	CD163+	2.92	24.4	6.44	113.52	40.88
OVL-IF-PR	tumor	CK+/PDL1+	CD163+	1.72	20.81	7.23	264.07	39.66
OVR-IF-PD	All	CK+/PDL1+	CD163+	2.06	38.27	25.33	414.21	47.48
OVR-IF-PD	bg	CK+/PDL1+	CD163+	2.4	138.1	109.33	414.21	107.79
OVR-IF-PD	stroma	CK+/PDL1+	CD163+	4.1	57.41	41.55	169.02	45.24
OVR-IF-PD	tumor	CK+/PDL1+	CD163+	2.06	40.18	22.49	317.83	51.5
Peri-IE-PR	All	CK+/PDL1+	CD163+	0.5	9.48	6.26	112.39	10.64
Peri-IE-PR	bg	CK+/PDL1+	CD163+	2.69	75.35	61.38	249.46	72.3
Peri-IE-PR	stroma	CK+/PDL1+	CD163+	2.06	42.26	23.42	150.06	49.03
Peri-IE-PR	tumor	CK+/PDL1+	CD163+	0.5	9.23	6.22	156.57	11.29
Co-T-D-PD	All	Total Cells	CD163+	1.41	37.73	28.14	338.67	31.94
Co-T-D-PD	bg	Total Cells	CD163+	9.71	266.82	252.48	566.54	202.55
Co-T-D-PD	stroma	Total Cells	CD163+	1.41	24.15	14.44	510.4	35.31
Co-T-D-PD	tumor	Total Cells	CD163+	2.5	45.2	35.83	303.73	37.19
Om-T-PD	All	Total Cells	CD163+	1.12	31.91	22.37	375	30.36
Om-T-PD	bg	Total Cells	CD163+	1.5	208.18	166.21	699.95	155.46
Om-T-PD	stroma	Total Cells	CD163+	1.72	51.07	35.2	526.9	57.17
Om-T-PD	tumor	Total Cells	CD163+	1.55	32.74	18.93	460.79	40.27
OVL-IF-PR	All	Total Cells	CD163+	1.12	39.26	30.08	360.63	34.05
OVL-IF-PR	bg	Total Cells	CD163+	2.24	187.66	150.28	775.35	151
OVL-IF-PR	stroma	Total Cells	CD163+	1.12	54.63	42.57	657.56	48.01
OVL-IF-PR	tumor	Total Cells	CD163+	1.58	45.56	26.82	712.98	51.96
OVR-IF-PD	All	Total Cells	CD163+	1	40.59	29.45	520.58	41.24
OVR-IF-PD	bg	Total Cells	CD163+	2.4	171.87	147.6	755.08	117.33
OVR-IF-PD	stroma	Total Cells	CD163+	2.5	55.56	35.81	831.79	61.49
OVR-IF-PD	tumor	Total Cells	CD163+	1	37.21	26.82	591.41	47.47
Peri-IE-PR	All	Total Cells	CD163+	0.5	20.32	11.67	229.31	21.2
Peri-IE-PR	bg	Total Cells	CD163+	1.41	116.73	105.67	490.15	79.75
Peri-IE-PR	stroma	Total Cells	CD163+	1.12	72.89	41.42	826.67	88.22
Peri-IE-PR	tumor	Total Cells	CD163+	0.5	16.96	8.93	323.21	21.75
Co-T-D-PD	All	CD163+	CD68-/CD11c+	2.5	25.28	15.47	469.64	32.87
Co-T-D-PD	bg	CD163+	CD68-/CD11c+	555.8	593.96	593.96	632.13	53.97
Co-T-D-PD	stroma	CD163+	CD68-/CD11c+	2.92	22.19	15.6	352.49	22.7
Co-T-D-PD	tumor	CD163+	CD68-/CD11c+	2.5	36.19	19.65	469.64	47.16
Om-T-PD	All	CD163+	CD68-/CD11c+	2.42	48.71	34.46	376.58	52.76
Om-T-PD	bg	CD163+	CD68-/CD11c+	19.86	193.72	138.04	546.97	140.13
Om-T-PD	stroma	CD163+	CD68-/CD11c+	4.72	83.71	64.2	406.85	70.9
Om-T-PD	tumor	CD163+	CD68-/CD11c+	2.42	48.88	33.44	341.79	54.54
OVL-IF-PR	All	CD163+	CD68-/CD11c+	2.06	88.9	61.27	568.53	92.94
OVL-IF-PR	bg	CD163+	CD68-/CD11c+	3.2	265.88	161.52	731.69	229.97
OVL-IF-PR	stroma	CD163+	CD68-/CD11c+	3.94	134.2	85.52	749.1	151.08
OVL-IF-PR	tumor	CD163+	CD68-/CD11c+	2.06	99.7	65.17	918.52	102.79
OVR-IF-PD	All	CD163+	CD68-/CD11c+	1	148.76	120.69	847.14	124.19
OVR-IF-PD	bg	CD163+	CD68-/CD11c+	2.4	251.4	228.67	847.14	191.91
OVR-IF-PD	stroma	CD163+	CD68-/CD11c+	3.16	149.98	104.21	563.19	137.39
OVR-IF-PD	tumor	CD163+	CD68-/CD11c+	1	196.42	165.07	744.26	147.81
Peri-IE-PR	All	CD163+	CD68-/CD11c+	0.71	22.31	12.03	226.98	24.93
Peri-IE-PR	bg	CD163+	CD68-/CD11c+	1.41	166.03	142.95	725.11	121.68
Peri-IE-PR	stroma	CD163+	CD68-/CD11c+	1.12	135.6	48.9	806.62	193.54
Peri-IE-PR	tumor	CD163+	CD68-/CD11c+	0.71	21.92	11.06	351.46	26.64
Co-T-D-PD	All	CD68-/CD11c+	CD68-/CD11c+	3.52	11.78	7.91	211.75	15.02
Co-T-D-PD	bg	CD68-/CD11c+	CD68-/CD11c+	#N/A	#N/A	#N/A	#N/A	#N/A
Co-T-D-PD	stroma	CD68-/CD11c+	CD68-/CD11c+	3.52	12.26	8.14	141.54	12
Co-T-D-PD	tumor	CD68-/CD11c+	CD68-/CD11c+	3.61	15.15	8.29	273.98	22.23
Om-T-PD	All	CD68-/CD11c+	CD68-/CD11c+	1.12	30.73	13.33	306.07	46.16
Om-T-PD	bg	CD68-/CD11c+	CD68-/CD11c+	15.07	148.96	131.31	544.06	150.38
Om-T-PD	stroma	CD68-/CD11c+	CD68-/CD11c+	1.58	45.18	10.26	406.85	74.05
Om-T-PD	tumor	CD68-/CD11c+	CD68-/CD11c+	1.12	36.31	13.48	459.74	61.06
OVL-IF-PR	All	CD68-/CD11c+	CD68-/CD11c+	2.06	34.35	10.97	509.81	60.68
OVL-IF-PR	bg	CD68-/CD11c+	CD68-/CD11c+	10.6	148.54	119.57	595.08	150.48
OVL-IF-PR	stroma	CD68-/CD11c+	CD68-/CD11c+	3.72	54.26	12.18	565.62	102.34
OVL-IF-PR	tumor	CD68-/CD11c+	CD68-/CD11c+	2.06	39.72	10.55	481.82	72.51
OVR-IF-PD	All	CD68-/CD11c+	CD68-/CD11c+	2.92	57.55	16.46	464.93	82.15
OVR-IF-PD	bg	CD68-/CD11c+	CD68-/CD11c+	5.39	218.76	113.16	556.73	195.09
OVR-IF-PD	stroma	CD68-/CD11c+	CD68-/CD11c+	3.16	56.61	10.1	705.65	123.88
OVR-IF-PD	tumor	CD68-/CD11c+	CD68-/CD11c+	3.54	91.75	11.01	530.98	140.16
Peri-IE-PR	All	CD68-/CD11c+	CD68-/CD11c+	0.71	15.24	7.18	197.76	21.11
Peri-IE-PR	bg	CD68-/CD11c+	CD68-/CD11c+	1.12	148.15	127.31	725.11	126.77
Peri-IE-PR	stroma	CD68-/CD11c+	CD68-/CD11c+	1.12	48.89	11.15	805.32	89.81
Peri-IE-PR	tumor	CD68-/CD11c+	CD68-/CD11c+	0.71	14.1	7.07	351.46	21.87
Co-T-D-PD	All	CD68+/CD11c-	CD68-/CD11c+	3.91	38.97	23.03	213.26	41.75
Co-T-D-PD	bg	CD68+/CD11c-	CD68-/CD11c+	#N/A	#N/A	#N/A	#N/A	#N/A
Co-T-D-PD	stroma	CD68+/CD11c-	CD68-/CD11c+	3.91	29.71	16.49	383.27	58.18
Co-T-D-PD	tumor	CD68+/CD11c-	CD68-/CD11c+	5.52	55.09	35.84	257.62	49.92
Om-T-PD	All	CD68+/CD11c-	CD68-/CD11c+	5.39	84.31	67.17	346.79	82.71
Om-T-PD	bg	CD68+/CD11c-	CD68-/CD11c+	132.12	214.86	133.16	379.29	142.4
Om-T-PD	stroma	CD68+/CD11c-	CD68-/CD11c+	31.6	87.42	80.45	150.09	43.12
Om-T-PD	tumor	CD68+/CD11c-	CD68-/CD11c+	5.39	95.38	69.85	346.79	89.02
OVL-IF-PR	All	CD68+/CD11c-	CD68-/CD11c+	7.07	94.1	70.17	512.7	98.53
OVL-IF-PR	bg	CD68+/CD11c-	CD68-/CD11c+	12.91	323.88	324.09	634.65	310.87
OVL-IF-PR	stroma	CD68+/CD11c-	CD68-/CD11c+	13.37	75.48	84.16	120.25	46.81
OVL-IF-PR	tumor	CD68+/CD11c-	CD68-/CD11c+	7.07	114.43	77.86	473.04	101.85
OVR-IF-PD	All	CD68+/CD11c-	CD68-/CD11c+	6.02	229.36	185.22	636.99	179.46
OVR-IF-PD	bg	CD68+/CD11c-	CD68-/CD11c+	6.02	378.39	339.95	697.39	265.05
OVR-IF-PD	stroma	CD68+/CD11c-	CD68-/CD11c+	29.45	259.91	333.33	378.3	146.03
OVR-IF-PD	tumor	CD68+/CD11c-	CD68-/CD11c+	7.11	293.36	315.71	576.01	165.37
Peri-IE-PR	All	CD68+/CD11c-	CD68-/CD11c+	1.5	36.63	30.28	145.31	27.26
Peri-IE-PR	bg	CD68+/CD11c-	CD68-/CD11c+	22.2	189.55	216.93	339.56	93.57
Peri-IE-PR	stroma	CD68+/CD11c-	CD68-/CD11c+	15.96	218.85	113.25	580.51	198.09
Peri-IE-PR	tumor	CD68+/CD11c-	CD68-/CD11c+	1.5	38.05	27.8	193.67	34.87
Co-T-D-PD	All	CD68+/CD11c+	CD68-/CD11c+	3.64	17.86	10.03	163.53	23.7
Co-T-D-PD	bg	CD68+/CD11c+	CD68-/CD11c+	#N/A	#N/A	#N/A	#N/A	#N/A
Co-T-D-PD	stroma	CD68+/CD11c+	CD68-/CD11c+	4.53	15.56	10.03	80.52	15.11
Co-T-D-PD	tumor	CD68+/CD11c+	CD68-/CD11c+	3.64	24.34	10.81	163.53	30.28
Om-T-PD	All	CD68+/CD11c+	CD68-/CD11c+	1.49	36.23	19.39	329.22	53.48
Om-T-PD	bg	CD68+/CD11c+	CD68-/CD11c+	1.49	138.3	16.43	396.98	224.15
Om-T-PD	stroma	CD68+/CD11c+	CD68-/CD11c+	5.22	25.47	25.47	45.72	28.64
Om-T-PD	tumor	CD68+/CD11c+	CD68-/CD11c+	3.91	39.07	20.47	329.22	55.45
OVL-IF-PR	All	CD68+/CD11c+	CD68-/CD11c+	3.2	79.37	30.17	564.39	127.79
OVL-IF-PR	bg	CD68+/CD11c+	CD68-/CD11c+	3.2	249.77	85.11	672.05	241.56
OVL-IF-PR	stroma	CD68+/CD11c+	CD68-/CD11c+	5.75	69.22	85.08	148.31	61.27
OVL-IF-PR	tumor	CD68+/CD11c+	CD68-/CD11c+	4.27	82.11	25.21	564.39	128.43
OVR-IF-PD	All	CD68+/CD11c+	CD68-/CD11c+	2.4	172.8	122.23	573.81	172.26
OVR-IF-PD	bg	CD68+/CD11c+	CD68-/CD11c+	2.4	252.1	219.38	494.96	151.84
OVR-IF-PD	stroma	CD68+/CD11c+	CD68-/CD11c+	4.03	144.33	83.01	538.57	189.91
OVR-IF-PD	tumor	CD68+/CD11c+	CD68-/CD11c+	5.32	188.66	54.38	579.71	209.52
Peri-IE-PR	All	CD68+/CD11c+	CD68-/CD11c+	1.41	25.64	12.74	226.98	29.29
Peri-IE-PR	bg	CD68+/CD11c+	CD68-/CD11c+	1.41	152.54	130.11	577.69	107.22
Peri-IE-PR	stroma	CD68+/CD11c+	CD68-/CD11c+	2.5	76.45	56.5	184.26	68.52
Peri-IE-PR	tumor	CD68+/CD11c+	CD68-/CD11c+	1.8	23.48	11.42	261.17	29.51
Co-T-D-PD	All	CD8+	CD68-/CD11c+	2.9	26.47	16.5	465.37	33.99
Co-T-D-PD	bg	CD8+	CD68-/CD11c+	#N/A	#N/A	#N/A	#N/A	#N/A
Co-T-D-PD	stroma	CD8+	CD68-/CD11c+	2.92	22.73	15.14	387.91	25.14
Co-T-D-PD	tumor	CD8+	CD68-/CD11c+	2.9	39.96	23.55	465.37	48.29
Om-T-PD	All	CD8+	CD68-/CD11c+	1.58	56.17	36.55	470.43	62.52
Om-T-PD	bg	CD8+	CD68-/CD11c+	21.69	272.66	226.95	652.97	190.4
Om-T-PD	stroma	CD8+	CD68-/CD11c+	1.58	103.76	71.07	755.62	115.13
Om-T-PD	tumor	CD8+	CD68-/CD11c+	2.42	57.72	35.32	499.26	70.82
OVL-IF-PR	All	CD8+	CD68-/CD11c+	2.06	94.64	64.11	603.32	99.12
OVL-IF-PR	bg	CD8+	CD68-/CD11c+	3.2	264.98	167.95	778.42	219.98
OVL-IF-PR	stroma	CD8+	CD68-/CD11c+	2.69	149.52	90.57	873.95	175.25
OVL-IF-PR	tumor	CD8+	CD68-/CD11c+	2.06	102.03	70.01	927.12	104.74
OVR-IF-PD	All	CD8+	CD68-/CD11c+	1	152	120.26	847.14	131.8
OVR-IF-PD	bg	CD8+	CD68-/CD11c+	5.39	281.61	252.81	847.14	190.48
OVR-IF-PD	stroma	CD8+	CD68-/CD11c+	3.16	154.78	105.99	674.97	147
OVR-IF-PD	tumor	CD8+	CD68-/CD11c+	1	204.23	172.83	746.64	158.02
Peri-IE-PR	All	CD8+	CD68-/CD11c+	0.71	25.61	14.53	226.98	27.3
Peri-IE-PR	bg	CD8+	CD68-/CD11c+	1.12	160.87	131.82	589.79	113.77
Peri-IE-PR	stroma	CD8+	CD68-/CD11c+	1.12	103.77	65.53	849.25	126.1
Peri-IE-PR	tumor	CD8+	CD68-/CD11c+	0.71	23.18	11.66	351.46	28.2
Co-T-D-PD	All	CK+	CD68-/CD11c+	2.5	80.53	62.41	541.68	66.46
Co-T-D-PD	bg	CK+	CD68-/CD11c+	11.72	266.21	228.89	565.8	215.3
Co-T-D-PD	stroma	CK+	CD68-/CD11c+	3.54	26.89	22.9	170.53	22.19
Co-T-D-PD	tumor	CK+	CD68-/CD11c+	2.5	87.67	68.79	541.68	68.67
Om-T-PD	All	CK+	CD68-/CD11c+	2.12	74.15	47.14	470.43	78.52
Om-T-PD	bg	CK+	CD68-/CD11c+	30.53	301.44	266.39	789.34	186.27
Om-T-PD	stroma	CK+	CD68-/CD11c+	9.43	81.94	70.77	223.37	52.39
Om-T-PD	tumor	CK+	CD68-/CD11c+	2.12	77.23	46.21	538.75	86.17
OVL-IF-PR	All	CK+	CD68-/CD11c+	4.03	101.29	73.59	589.14	95.17
OVL-IF-PR	bg	CK+	CD68-/CD11c+	12.91	306.97	292.68	808.63	193.53
OVL-IF-PR	stroma	CK+	CD68-/CD11c+	4.59	190.84	134.83	873.95	180.45
OVL-IF-PR	tumor	CK+	CD68-/CD11c+	4.03	108.82	79.34	564.39	98.41
OVR-IF-PD	All	CK+	CD68-/CD11c+	2.4	195.38	163.75	847.14	139.11
OVR-IF-PD	bg	CK+	CD68-/CD11c+	2.4	312.77	279.41	847.14	207.62
OVR-IF-PD	stroma	CK+	CD68-/CD11c+	6.58	131.11	78.5	560.3	128.59
OVR-IF-PD	tumor	CK+	CD68-/CD11c+	4.92	226.69	203.11	770.54	139.83
Peri-IE-PR	All	CK+	CD68-/CD11c+	1.12	32.23	22.1	221.69	31
Peri-IE-PR	bg	CK+	CD68-/CD11c+	1.12	168.38	137.93	725.11	114.64
Peri-IE-PR	stroma	CK+	CD68-/CD11c+	1.9	125.23	72.76	806.62	150.68
Peri-IE-PR	tumor	CK+	CD68-/CD11c+	1.12	32.52	19.65	326.84	35.16
Co-T-D-PD	All	CK+/PDL1+	CD68-/CD11c+	2.5	66.99	55.73	507.22	48.28
Co-T-D-PD	bg	CK+/PDL1+	CD68-/CD11c+	#N/A	#N/A	#N/A	#N/A	#N/A
Co-T-D-PD	stroma	CK+/PDL1+	CD68-/CD11c+	3.91	29.12	22.6	135.24	26.34
Co-T-D-PD	tumor	CK+/PDL1+	CD68-/CD11c+	2.5	71.65	60.46	507.22	50.44
Om-T-PD	All	CK+/PDL1+	CD68-/CD11c+	2.12	61.4	40.39	454.39	67.52
Om-T-PD	bg	CK+/PDL1+	CD68-/CD11c+	87.41	328.87	274.61	652.97	182.27
Om-T-PD	stroma	CK+/PDL1+	CD68-/CD11c+	9.43	72.2	66.64	204.01	45.68
Om-T-PD	tumor	CK+/PDL1+	CD68-/CD11c+	2.12	63.7	40.4	454.39	70.8
OVL-IF-PR	All	CK+/PDL1+	CD68-/CD11c+	4.27	68.52	42.93	539.83	86.43
OVL-IF-PR	bg	CK+/PDL1+	CD68-/CD11c+	56.51	303.65	215.32	643.32	278.59
OVL-IF-PR	stroma	CK+/PDL1+	CD68-/CD11c+	5.12	54.5	39.46	148.31	46.52
OVL-IF-PR	tumor	CK+/PDL1+	CD68-/CD11c+	4.27	75.31	46.49	526.88	86.09
OVR-IF-PD	All	CK+/PDL1+	CD68-/CD11c+	2.4	188.44	153.2	847.14	141.43
OVR-IF-PD	bg	CK+/PDL1+	CD68-/CD11c+	2.4	289.95	223.18	847.14	251.57
OVR-IF-PD	stroma	CK+/PDL1+	CD68-/CD11c+	33.81	98.62	78.5	269.13	75.47
OVR-IF-PD	tumor	CK+/PDL1+	CD68-/CD11c+	6.04	213.42	189.1	627.23	143.26
Peri-IE-PR	All	CK+/PDL1+	CD68-/CD11c+	1.58	16.33	8.14	174.15	19.21
Peri-IE-PR	bg	CK+/PDL1+	CD68-/CD11c+	7.21	157.36	140.31	352.59	95.78
Peri-IE-PR	stroma	CK+/PDL1+	CD68-/CD11c+	6.18	34.85	8.84	169.92	49.08
Peri-IE-PR	tumor	CK+/PDL1+	CD68-/CD11c+	1.58	16.12	8.02	241.48	20.37
Co-T-D-PD	All	Total Cells	CD68-/CD11c+	1.8	59.56	40.99	541.68	61.58
Co-T-D-PD	bg	Total Cells	CD68-/CD11c+	11.72	338.72	331.58	632.13	243.77
Co-T-D-PD	stroma	Total Cells	CD68-/CD11c+	2.92	27.74	18.57	491.84	36.3
Co-T-D-PD	tumor	Total Cells	CD68-/CD11c+	1.8	74.9	56.61	541.68	67.39
Om-T-PD	All	Total Cells	CD68-/CD11c+	1.12	72.22	49.65	488.85	70.77
Om-T-PD	bg	Total Cells	CD68-/CD11c+	1.49	273.81	221.79	844.91	186.19
Om-T-PD	stroma	Total Cells	CD68-/CD11c+	1.58	115.42	85.07	760.98	98.2
Om-T-PD	tumor	Total Cells	CD68-/CD11c+	1.12	72.09	45.73	658.95	79.17
OVL-IF-PR	All	Total Cells	CD68-/CD11c+	2.06	156.08	112.43	675.57	129.02
OVL-IF-PR	bg	Total Cells	CD68-/CD11c+	3.2	326.53	334.05	808.63	192.8
OVL-IF-PR	stroma	Total Cells	CD68-/CD11c+	2.69	219.8	153.92	873.95	187.11
OVL-IF-PR	tumor	Total Cells	CD68-/CD11c+	2.06	169.66	124.48	927.12	140.96
OVR-IF-PD	All	Total Cells	CD68-/CD11c+	1	182.46	152.42	847.14	134.33
OVR-IF-PD	bg	Total Cells	CD68-/CD11c+	2.4	286.61	254.32	895.76	173.35
OVR-IF-PD	stroma	Total Cells	CD68-/CD11c+	3.16	194.26	160.26	780.07	148.12
OVR-IF-PD	tumor	Total Cells	CD68-/CD11c+	1	217.96	186.97	774.68	146.97
Peri-IE-PR	All	Total Cells	CD68-/CD11c+	0.71	32.83	22.98	264.07	31.22
Peri-IE-PR	bg	Total Cells	CD68-/CD11c+	1.12	169.91	141.77	725.11	116.73
Peri-IE-PR	stroma	Total Cells	CD68-/CD11c+	1.12	120.7	70.9	849.84	146.92
Peri-IE-PR	tumor	Total Cells	CD68-/CD11c+	0.71	30.93	18.33	351.46	34.15
Co-T-D-PD	All	CD163+	CD68+/CD11c-	3.91	108.67	86.97	460.96	80.57
Co-T-D-PD	bg	CD163+	CD68+/CD11c-	#N/A	#N/A	#N/A	#N/A	#N/A
Co-T-D-PD	stroma	CD163+	CD68+/CD11c-	3.91	101.1	76.92	666.05	87.63
Co-T-D-PD	tumor	CD163+	CD68+/CD11c-	4.27	146.43	122.33	664.52	103.49
Om-T-PD	All	CD163+	CD68+/CD11c-	1.5	101.05	78.57	474.9	80.97
Om-T-PD	bg	CD163+	CD68+/CD11c-	1.5	396.96	526.36	651.29	273.63
Om-T-PD	stroma	CD163+	CD68+/CD11c-	3.91	133.86	123.05	526.73	91.5
Om-T-PD	tumor	CD163+	CD68+/CD11c-	2.5	104.38	83.97	414.54	82.39
OVL-IF-PR	All	CD163+	CD68+/CD11c-	1.72	116.7	74.01	715.81	130.28
OVL-IF-PR	bg	CD163+	CD68+/CD11c-	44.95	504.51	603.42	835.62	233.45
OVL-IF-PR	stroma	CD163+	CD68+/CD11c-	4.22	239.21	198.17	674.81	173.2
OVL-IF-PR	tumor	CD163+	CD68+/CD11c-	1.72	93.66	54.08	696.1	112.37
OVR-IF-PD	All	CD163+	CD68+/CD11c-	4.51	197.18	168.5	876.19	143.96
OVR-IF-PD	bg	CD163+	CD68+/CD11c-	125.53	428.1	410.05	991.21	229.61
OVR-IF-PD	stroma	CD163+	CD68+/CD11c-	5.7	253.22	201.72	627.14	180.58
OVR-IF-PD	tumor	CD163+	CD68+/CD11c-	4.51	222.19	177.84	851	174.09
Peri-IE-PR	All	CD163+	CD68+/CD11c-	1.5	122.23	96.02	665.87	101.11
Peri-IE-PR	bg	CD163+	CD68+/CD11c-	3.54	307.64	280.6	797.27	185.19
Peri-IE-PR	stroma	CD163+	CD68+/CD11c-	5.15	336.38	320	849.33	175.38
Peri-IE-PR	tumor	CD163+	CD68+/CD11c-	1.5	133.51	100.86	759.26	115.84
Co-T-D-PD	All	CD68-/CD11c+	CD68+/CD11c-	3.91	134.32	118.37	386.06	86.01
Co-T-D-PD	bg	CD68-/CD11c+	CD68+/CD11c-	#N/A	#N/A	#N/A	#N/A	#N/A
Co-T-D-PD	stroma	CD68-/CD11c+	CD68+/CD11c-	3.91	144.16	116.44	456.78	96.29
Co-T-D-PD	tumor	CD68-/CD11c+	CD68+/CD11c-	5.52	214.53	180.81	520.96	143.48
Om-T-PD	All	CD68-/CD11c+	CD68+/CD11c-	5.39	144.65	137.34	415.83	85.22
Om-T-PD	bg	CD68-/CD11c+	CD68+/CD11c-	132.12	380.58	379.29	725.28	216.94
Om-T-PD	stroma	CD68-/CD11c+	CD68+/CD11c-	31.6	154.08	147.64	380.58	67.86
Om-T-PD	tumor	CD68-/CD11c+	CD68+/CD11c-	5.39	151.7	164.13	353.4	81.98
OVL-IF-PR	All	CD68-/CD11c+	CD68+/CD11c-	7.07	197.83	143.97	715.81	163.58
OVL-IF-PR	bg	CD68-/CD11c+	CD68+/CD11c-	12.91	517.02	661.66	718.08	247.62
OVL-IF-PR	stroma	CD68-/CD11c+	CD68+/CD11c-	13.37	182.05	184.61	372.09	99.9
OVL-IF-PR	tumor	CD68-/CD11c+	CD68+/CD11c-	7.07	198.81	145.27	602.19	156.98
OVR-IF-PD	All	CD68-/CD11c+	CD68+/CD11c-	6.02	209.39	168.5	876.19	164.47
OVR-IF-PD	bg	CD68-/CD11c+	CD68+/CD11c-	6.02	344.28	283.51	746.13	241.66
OVR-IF-PD	stroma	CD68-/CD11c+	CD68+/CD11c-	29.45	370.42	375.31	608.11	181.91
OVR-IF-PD	tumor	CD68-/CD11c+	CD68+/CD11c-	7.11	323.39	269.85	684.66	220.72
Peri-IE-PR	All	CD68-/CD11c+	CD68+/CD11c-	1.5	138.38	107.07	636.03	109.05
Peri-IE-PR	bg	CD68-/CD11c+	CD68+/CD11c-	22.2	368.06	351.68	844.25	190.43
Peri-IE-PR	stroma	CD68-/CD11c+	CD68+/CD11c-	15.96	324.17	321.31	690.63	149.17
Peri-IE-PR	tumor	CD68-/CD11c+	CD68+/CD11c-	1.5	150.8	110.59	759.26	125.52
Co-T-D-PD	All	CD68+/CD11c-	CD68+/CD11c-	4.72	88.9	54.7	460.96	95.95
Co-T-D-PD	bg	CD68+/CD11c-	CD68+/CD11c-	#N/A	#N/A	#N/A	#N/A	#N/A
Co-T-D-PD	stroma	CD68+/CD11c-	CD68+/CD11c-	6.72	104	46.74	666.05	150.15
Co-T-D-PD	tumor	CD68+/CD11c-	CD68+/CD11c-	4.72	110.47	74.3	464.34	110.45
Om-T-PD	All	CD68+/CD11c-	CD68+/CD11c-	1.5	66.48	39.2	414.54	89.73
Om-T-PD	bg	CD68+/CD11c-	CD68+/CD11c-	1.5	1.5	1.5	1.5	0
Om-T-PD	stroma	CD68+/CD11c-	CD68+/CD11c-	26.98	252.9	157.07	526.73	255.55
Om-T-PD	tumor	CD68+/CD11c-	CD68+/CD11c-	3.35	72.88	41.86	414.54	99.55
OVL-IF-PR	All	CD68+/CD11c-	CD68+/CD11c-	2	56.75	15.2	475.97	85.39
OVL-IF-PR	bg	CD68+/CD11c-	CD68+/CD11c-	#N/A	#N/A	#N/A	#N/A	#N/A
OVL-IF-PR	stroma	CD68+/CD11c-	CD68+/CD11c-	433.31	476.3	433.31	562.28	74.46
OVL-IF-PR	tumor	CD68+/CD11c-	CD68+/CD11c-	2	47.86	13.83	475.97	78.52
OVR-IF-PD	All	CD68+/CD11c-	CD68+/CD11c-	4.51	187.68	131.53	781.98	183.61
OVR-IF-PD	bg	CD68+/CD11c-	CD68+/CD11c-	276.36	415.93	276.36	695.08	241.75
OVR-IF-PD	stroma	CD68+/CD11c-	CD68+/CD11c-	7.28	252.47	296.36	441.37	170.94
OVR-IF-PD	tumor	CD68+/CD11c-	CD68+/CD11c-	4.51	183.6	154.7	781.98	192.28
Peri-IE-PR	All	CD68+/CD11c-	CD68+/CD11c-	2.66	94.21	74.98	454.46	94.51
Peri-IE-PR	bg	CD68+/CD11c-	CD68+/CD11c-	5.39	199.66	138.86	587.81	175.49
Peri-IE-PR	stroma	CD68+/CD11c-	CD68+/CD11c-	5.39	359.59	320.94	855.27	272.25
Peri-IE-PR	tumor	CD68+/CD11c-	CD68+/CD11c-	2.66	99.31	63.42	452.3	105.55
Co-T-D-PD	All	CD68+/CD11c+	CD68+/CD11c-	6.67	95.36	76.11	379.86	81.52
Co-T-D-PD	bg	CD68+/CD11c+	CD68+/CD11c-	#N/A	#N/A	#N/A	#N/A	#N/A
Co-T-D-PD	stroma	CD68+/CD11c+	CD68+/CD11c-	6.67	73.12	57.95	282.91	66.87
Co-T-D-PD	tumor	CD68+/CD11c+	CD68+/CD11c-	7.28	144.21	122.68	507.58	116.6
Om-T-PD	All	CD68+/CD11c+	CD68+/CD11c-	4.63	100.87	67.11	378.52	88.37
Om-T-PD	bg	CD68+/CD11c+	CD68+/CD11c-	309.92	344.22	344.22	378.52	48.51
Om-T-PD	stroma	CD68+/CD11c+	CD68+/CD11c-	97.62	127.24	127.24	156.86	41.89
Om-T-PD	tumor	CD68+/CD11c+	CD68+/CD11c-	4.63	104.99	72.97	355.62	94.72
OVL-IF-PR	All	CD68+/CD11c+	CD68+/CD11c-	5.32	170.53	124.87	683.06	161
OVL-IF-PR	bg	CD68+/CD11c+	CD68+/CD11c-	44.95	414.61	602.83	835.62	329.37
OVL-IF-PR	stroma	CD68+/CD11c+	CD68+/CD11c-	317.62	317.62	317.62	317.62	#N/A
OVL-IF-PR	tumor	CD68+/CD11c+	CD68+/CD11c-	5.32	169.04	127.53	560.09	153.36
OVR-IF-PD	All	CD68+/CD11c+	CD68+/CD11c-	5.59	201.3	149.72	837.13	175.07
OVR-IF-PD	bg	CD68+/CD11c+	CD68+/CD11c-	238.12	575.75	521.98	991.21	288.96
OVR-IF-PD	stroma	CD68+/CD11c+	CD68+/CD11c-	5.7	71.89	30.13	179.83	94.27
OVR-IF-PD	tumor	CD68+/CD11c+	CD68+/CD11c-	5.59	188.57	115.33	589.01	181.6
Peri-IE-PR	All	CD68+/CD11c+	CD68+/CD11c-	2.05	131.93	97.3	665.87	116.95
Peri-IE-PR	bg	CD68+/CD11c+	CD68+/CD11c-	3.54	351.07	366.99	797.27	204.7
Peri-IE-PR	stroma	CD68+/CD11c+	CD68+/CD11c-	71.71	232.98	197.77	566.54	135.01
Peri-IE-PR	tumor	CD68+/CD11c+	CD68+/CD11c-	2.05	144.99	102.78	721.45	137.1
Co-T-D-PD	All	CD8+	CD68+/CD11c-	3.91	109.83	89.45	530.36	79.71
Co-T-D-PD	bg	CD8+	CD68+/CD11c-	#N/A	#N/A	#N/A	#N/A	#N/A
Co-T-D-PD	stroma	CD8+	CD68+/CD11c-	3.91	109.39	82.87	491.68	90.11
Co-T-D-PD	tumor	CD8+	CD68+/CD11c-	4.27	148.33	129.27	664.52	102.58
Om-T-PD	All	CD8+	CD68+/CD11c-	1.5	115.87	99.31	414.54	84.54
Om-T-PD	bg	CD8+	CD68+/CD11c-	1.5	307.74	291.65	641.34	176.07
Om-T-PD	stroma	CD8+	CD68+/CD11c-	3.91	178.97	153.48	847.37	147.17
Om-T-PD	tumor	CD8+	CD68+/CD11c-	2.5	118.89	105.38	414.54	85.38
OVL-IF-PR	All	CD8+	CD68+/CD11c-	2	132.44	83.21	704.47	139.22
OVL-IF-PR	bg	CD8+	CD68+/CD11c-	12.91	466.99	514.03	780.29	220.54
OVL-IF-PR	stroma	CD8+	CD68+/CD11c-	8.06	256.84	217.66	739.15	183.42
OVL-IF-PR	tumor	CD8+	CD68+/CD11c-	2	109.68	65.33	704.47	129.68
OVR-IF-PD	All	CD8+	CD68+/CD11c-	4.51	206.65	175.89	871.51	154.75
OVR-IF-PD	bg	CD8+	CD68+/CD11c-	101.14	442.82	426.28	991.21	217.5
OVR-IF-PD	stroma	CD8+	CD68+/CD11c-	5.7	251.98	217.4	690.27	170.96
OVR-IF-PD	tumor	CD8+	CD68+/CD11c-	4.51	219.25	178.5	781.98	182.34
Peri-IE-PR	All	CD8+	CD68+/CD11c-	1.5	131.17	101.91	665.87	108.98
Peri-IE-PR	bg	CD8+	CD68+/CD11c-	3.54	320.77	306.43	844.25	181.77
Peri-IE-PR	stroma	CD8+	CD68+/CD11c-	4.3	322.92	319.12	896.87	166.72
Peri-IE-PR	tumor	CD8+	CD68+/CD11c-	1.5	140.17	102.9	778.15	126.01
Co-T-D-PD	All	CK+	CD68+/CD11c-	4.72	146.93	129.37	562.98	88.44
Co-T-D-PD	bg	CK+	CD68+/CD11c-	#N/A	#N/A	#N/A	#N/A	#N/A
Co-T-D-PD	stroma	CK+	CD68+/CD11c-	8.32	139.99	91.88	468.91	118.45
Co-T-D-PD	tumor	CK+	CD68+/CD11c-	4.72	160.14	139.87	693.83	97.94
Om-T-PD	All	CK+	CD68+/CD11c-	2	128.46	108.1	474.9	90.2
Om-T-PD	bg	CK+	CD68+/CD11c-	53.85	413.63	407.76	818.12	182.44
Om-T-PD	stroma	CK+	CD68+/CD11c-	16.26	159.72	138.57	526.73	101.11
Om-T-PD	tumor	CK+	CD68+/CD11c-	2	127.66	108.04	447.21	88.64
OVL-IF-PR	All	CK+	CD68+/CD11c-	1.72	118.14	74.95	694.14	119.73
OVL-IF-PR	bg	CK+	CD68+/CD11c-	36.85	438.78	470.23	835.62	227.18
OVL-IF-PR	stroma	CK+	CD68+/CD11c-	8.06	263.41	238.4	743.2	164.56
OVL-IF-PR	tumor	CK+	CD68+/CD11c-	1.72	113.09	70.35	602.19	116.09
OVR-IF-PD	All	CK+	CD68+/CD11c-	5.06	204.78	166.62	876.19	152.1
OVR-IF-PD	bg	CK+	CD68+/CD11c-	105.97	433.25	406.66	822.17	197.57
OVR-IF-PD	stroma	CK+	CD68+/CD11c-	16.19	280.11	227.63	598.21	164.1
OVR-IF-PD	tumor	CK+	CD68+/CD11c-	5.06	215.47	169.57	787.16	158.4
Peri-IE-PR	All	CK+	CD68+/CD11c-	1.5	131.88	107.07	672.73	102.29
Peri-IE-PR	bg	CK+	CD68+/CD11c-	3.54	338.93	319.24	859.74	184.77
Peri-IE-PR	stroma	CK+	CD68+/CD11c-	4.3	323.24	308.59	892.55	178.09
Peri-IE-PR	tumor	CK+	CD68+/CD11c-	1.5	150.17	112.83	778.15	127.59
Co-T-D-PD	All	CK+/PDL1+	CD68+/CD11c-	4.72	139.13	126.48	523.78	78.74
Co-T-D-PD	bg	CK+/PDL1+	CD68+/CD11c-	#N/A	#N/A	#N/A	#N/A	#N/A
Co-T-D-PD	stroma	CK+/PDL1+	CD68+/CD11c-	17.66	133.22	90.49	394.39	98.99
Co-T-D-PD	tumor	CK+/PDL1+	CD68+/CD11c-	4.72	146.91	131.72	669.97	86.02
Om-T-PD	All	CK+/PDL1+	CD68+/CD11c-	2	121.64	100.91	419.72	88.81
Om-T-PD	bg	CK+/PDL1+	CD68+/CD11c-	333.95	483.75	524.57	551.92	102.67
Om-T-PD	stroma	CK+/PDL1+	CD68+/CD11c-	31.35	153.51	122.06	526.73	125.51
Om-T-PD	tumor	CK+/PDL1+	CD68+/CD11c-	2	123.57	103.78	419.72	89.53
OVL-IF-PR	All	CK+/PDL1+	CD68+/CD11c-	1.72	64.54	20.02	571.84	110.92
OVL-IF-PR	bg	CK+/PDL1+	CD68+/CD11c-	44.95	271.62	70.32	602.83	298.98
OVL-IF-PR	stroma	CK+/PDL1+	CD68+/CD11c-	47.14	145.48	71.68	317.62	149.58
OVL-IF-PR	tumor	CK+/PDL1+	CD68+/CD11c-	1.72	64.04	18.8	571.84	107.41
OVR-IF-PD	All	CK+/PDL1+	CD68+/CD11c-	5.06	175.51	152.13	871.83	122.34
OVR-IF-PD	bg	CK+/PDL1+	CD68+/CD11c-	105.97	417.99	384.52	822.17	203.8
OVR-IF-PD	stroma	CK+/PDL1+	CD68+/CD11c-	16.19	245.55	225.6	598.11	176.36
OVR-IF-PD	tumor	CK+/PDL1+	CD68+/CD11c-	5.06	206.54	167.3	752.96	146.78
Peri-IE-PR	All	CK+/PDL1+	CD68+/CD11c-	2.5	130.55	101.56	672.73	107.18
Peri-IE-PR	bg	CK+/PDL1+	CD68+/CD11c-	3.54	326.25	306.2	684.54	210.41
Peri-IE-PR	stroma	CK+/PDL1+	CD68+/CD11c-	73.38	284.09	272.85	440.17	97.17
Peri-IE-PR	tumor	CK+/PDL1+	CD68+/CD11c-	2.5	146.02	106.41	687.49	125.83
Co-T-D-PD	All	Total Cells	CD68+/CD11c-	3.35	138.32	120.97	562.98	87.54
Co-T-D-PD	bg	Total Cells	CD68+/CD11c-	#N/A	#N/A	#N/A	#N/A	#N/A
Co-T-D-PD	stroma	Total Cells	CD68+/CD11c-	3.91	133.36	105.63	666.05	98.8
Co-T-D-PD	tumor	Total Cells	CD68+/CD11c-	3.35	165.97	142.12	700.77	108.33
Om-T-PD	All	Total Cells	CD68+/CD11c-	1.5	123.84	111.43	571.54	83.47
Om-T-PD	bg	Total Cells	CD68+/CD11c-	1.5	373.8	352.4	818.12	209.65
Om-T-PD	stroma	Total Cells	CD68+/CD11c-	3.91	165.76	156.43	852.85	110.23
Om-T-PD	tumor	Total Cells	CD68+/CD11c-	2	128.39	116.75	571.54	87.53
OVL-IF-PR	All	Total Cells	CD68+/CD11c-	1.72	181.39	143.29	728.76	136.13
OVL-IF-PR	bg	Total Cells	CD68+/CD11c-	12.91	455.93	433.58	835.62	193.41
OVL-IF-PR	stroma	Total Cells	CD68+/CD11c-	4.22	329.82	317.89	785.27	179.3
OVL-IF-PR	tumor	Total Cells	CD68+/CD11c-	1.72	158.8	108.07	704.47	136.27
OVR-IF-PD	All	Total Cells	CD68+/CD11c-	4.43	203.72	171.17	907.23	145.02
OVR-IF-PD	bg	Total Cells	CD68+/CD11c-	5.4	399.73	392.49	991.21	210.85
OVR-IF-PD	stroma	Total Cells	CD68+/CD11c-	4.43	243.63	195.05	778.35	177.55
OVR-IF-PD	tumor	Total Cells	CD68+/CD11c-	4.51	198.09	162.85	856.6	141.72
Peri-IE-PR	All	Total Cells	CD68+/CD11c-	1.5	131.69	105.99	690.7	102.89
Peri-IE-PR	bg	Total Cells	CD68+/CD11c-	3.54	336.8	318.56	910.39	184.58
Peri-IE-PR	stroma	Total Cells	CD68+/CD11c-	4.3	320.44	314.71	903.63	178.72
Peri-IE-PR	tumor	Total Cells	CD68+/CD11c-	1.5	146.09	110.17	780.14	125.43
Co-T-D-PD	All	CD163+	CD68+/CD11c+	4.53	110.72	82.66	629.21	97.85
Co-T-D-PD	bg	CD163+	CD68+/CD11c+	#N/A	#N/A	#N/A	#N/A	#N/A
Co-T-D-PD	stroma	CD163+	CD68+/CD11c+	4.53	123.69	88.14	738.91	109.91
Co-T-D-PD	tumor	CD163+	CD68+/CD11c+	5.22	158.58	116.9	775.65	135.47
Om-T-PD	All	CD163+	CD68+/CD11c+	2.06	77.24	56.69	682.09	76.57
Om-T-PD	bg	CD163+	CD68+/CD11c+	76.58	321.43	363.12	426.86	104.4
Om-T-PD	stroma	CD163+	CD68+/CD11c+	41.41	167.54	171.02	292.59	73.84
Om-T-PD	tumor	CD163+	CD68+/CD11c+	2.06	71.14	51.6	529.71	73.08
OVL-IF-PR	All	CD163+	CD68+/CD11c+	2.24	134.21	105.45	756.33	115.45
OVL-IF-PR	bg	CD163+	CD68+/CD11c+	2.24	276.86	223.59	835.62	219.13
OVL-IF-PR	stroma	CD163+	CD68+/CD11c+	4.27	410.53	419.87	916.69	199.92
OVL-IF-PR	tumor	CD163+	CD68+/CD11c+	4.27	134.41	82.52	756.33	139.94
OVR-IF-PD	All	CD163+	CD68+/CD11c+	4.03	220.17	188.63	780.15	154.69
OVR-IF-PD	bg	CD163+	CD68+/CD11c+	19.59	315.22	270.33	818.47	215.36
OVR-IF-PD	stroma	CD163+	CD68+/CD11c+	4.03	287.29	275.06	801.69	181.42
OVR-IF-PD	tumor	CD163+	CD68+/CD11c+	4.47	249.99	201.33	982.27	182.2
Peri-IE-PR	All	CD163+	CD68+/CD11c+	1.41	59.5	43.55	456.58	57.24
Peri-IE-PR	bg	CD163+	CD68+/CD11c+	1.41	201.51	159.24	799.95	169.21
Peri-IE-PR	stroma	CD163+	CD68+/CD11c+	2.06	193.5	160.8	605.69	144.81
Peri-IE-PR	tumor	CD163+	CD68+/CD11c+	1.58	59.91	41.51	456.58	59.45
Co-T-D-PD	All	CD68-/CD11c+	CD68+/CD11c+	3.64	99.53	73.71	486.07	88.76
Co-T-D-PD	bg	CD68-/CD11c+	CD68+/CD11c+	#N/A	#N/A	#N/A	#N/A	#N/A
Co-T-D-PD	stroma	CD68-/CD11c+	CD68+/CD11c+	4.53	148.29	113.67	665.2	126.8
Co-T-D-PD	tumor	CD68-/CD11c+	CD68+/CD11c+	3.64	123.45	82.35	727.48	112.36
Om-T-PD	All	CD68-/CD11c+	CD68+/CD11c+	1.49	65.32	42.27	377.42	65.3
Om-T-PD	bg	CD68-/CD11c+	CD68+/CD11c+	1.49	257.65	344.26	522.23	212.47
Om-T-PD	stroma	CD68-/CD11c+	CD68+/CD11c+	5.22	129.24	140.48	208.84	69.65
Om-T-PD	tumor	CD68-/CD11c+	CD68+/CD11c+	3.91	63.65	41.78	300.67	63.53
OVL-IF-PR	All	CD68-/CD11c+	CD68+/CD11c+	3.2	105.16	66.78	572.35	105.87
OVL-IF-PR	bg	CD68-/CD11c+	CD68+/CD11c+	3.2	285	267.98	672.05	224.83
OVL-IF-PR	stroma	CD68-/CD11c+	CD68+/CD11c+	5.75	386.21	411.83	815.82	187.22
OVL-IF-PR	tumor	CD68-/CD11c+	CD68+/CD11c+	4.27	112.45	49.72	712.34	138.34
OVR-IF-PD	All	CD68-/CD11c+	CD68+/CD11c+	2.4	179.88	142.05	589.35	159.61
OVR-IF-PD	bg	CD68-/CD11c+	CD68+/CD11c+	2.4	319.69	340.86	654.2	185.33
OVR-IF-PD	stroma	CD68-/CD11c+	CD68+/CD11c+	4.03	250.08	193.67	621.47	186.52
OVR-IF-PD	tumor	CD68-/CD11c+	CD68+/CD11c+	5.32	164.18	72.84	812.37	208.43
Peri-IE-PR	All	CD68-/CD11c+	CD68+/CD11c+	1.41	54.84	38.05	405	53.49
Peri-IE-PR	bg	CD68-/CD11c+	CD68+/CD11c+	1.41	196.39	155.3	694.48	156.53
Peri-IE-PR	stroma	CD68-/CD11c+	CD68+/CD11c+	2.5	222.29	184.42	749.81	155.03
Peri-IE-PR	tumor	CD68-/CD11c+	CD68+/CD11c+	1.8	55	34.37	371.36	56.8
Co-T-D-PD	All	CD68+/CD11c-	CD68+/CD11c+	6.67	118.52	94.67	471.99	105.88
Co-T-D-PD	bg	CD68+/CD11c-	CD68+/CD11c+	#N/A	#N/A	#N/A	#N/A	#N/A
Co-T-D-PD	stroma	CD68+/CD11c-	CD68+/CD11c+	6.67	102.36	51.89	581.81	131.82
Co-T-D-PD	tumor	CD68+/CD11c-	CD68+/CD11c+	7.28	200.94	139.64	645.95	166.36
Om-T-PD	All	CD68+/CD11c-	CD68+/CD11c+	4.63	90.48	55.72	534.8	111.34
Om-T-PD	bg	CD68+/CD11c-	CD68+/CD11c+	309.92	333.23	311.24	378.52	39.23
Om-T-PD	stroma	CD68+/CD11c-	CD68+/CD11c+	97.62	156.77	109.79	262.9	92.11
Om-T-PD	tumor	CD68+/CD11c-	CD68+/CD11c+	4.63	95.24	51.69	534.8	121.43
OVL-IF-PR	All	CD68+/CD11c-	CD68+/CD11c+	5.32	96.81	68.21	430.82	86.81
OVL-IF-PR	bg	CD68+/CD11c-	CD68+/CD11c+	44.95	316.96	70.32	835.62	449.35
OVL-IF-PR	stroma	CD68+/CD11c-	CD68+/CD11c+	317.62	576.62	495.55	916.69	307.65
OVL-IF-PR	tumor	CD68+/CD11c-	CD68+/CD11c+	5.32	101.92	67.33	430.82	93.77
OVR-IF-PD	All	CD68+/CD11c-	CD68+/CD11c+	5.59	187.22	133.09	748.51	186.01
OVR-IF-PD	bg	CD68+/CD11c-	CD68+/CD11c+	238.12	381.18	344.06	561.35	164.78
OVR-IF-PD	stroma	CD68+/CD11c-	CD68+/CD11c+	5.7	197	106.29	552.19	224.44
OVR-IF-PD	tumor	CD68+/CD11c-	CD68+/CD11c+	5.59	170.16	105.91	465.7	156
Peri-IE-PR	All	CD68+/CD11c-	CD68+/CD11c+	2.05	56	41.88	412.77	58.41
Peri-IE-PR	bg	CD68+/CD11c-	CD68+/CD11c+	3.54	201.08	114.64	799.95	248.76
Peri-IE-PR	stroma	CD68+/CD11c-	CD68+/CD11c+	71.71	201.44	190.82	527.88	137.04
Peri-IE-PR	tumor	CD68+/CD11c-	CD68+/CD11c+	2.05	56.07	38.88	364.59	60.09
Co-T-D-PD	All	CD68+/CD11c+	CD68+/CD11c+	3.54	57	21.87	545.99	84.49
Co-T-D-PD	bg	CD68+/CD11c+	CD68+/CD11c+	#N/A	#N/A	#N/A	#N/A	#N/A
Co-T-D-PD	stroma	CD68+/CD11c+	CD68+/CD11c+	3.54	88.6	51.34	738.91	136.55
Co-T-D-PD	tumor	CD68+/CD11c+	CD68+/CD11c+	5.39	68.25	19.35	545.99	97.51
Om-T-PD	All	CD68+/CD11c+	CD68+/CD11c+	2.06	38.8	16.04	240.23	46.13
Om-T-PD	bg	CD68+/CD11c+	CD68+/CD11c+	#N/A	#N/A	#N/A	#N/A	#N/A
Om-T-PD	stroma	CD68+/CD11c+	CD68+/CD11c+	88.34	88.34	88.34	88.34	0
Om-T-PD	tumor	CD68+/CD11c+	CD68+/CD11c+	2.06	37.84	14.73	240.23	45.9
OVL-IF-PR	All	CD68+/CD11c+	CD68+/CD11c+	2.24	65.1	18.64	756.33	111.76
OVL-IF-PR	bg	CD68+/CD11c+	CD68+/CD11c+	2.24	156.42	77.05	485.73	192.47
OVL-IF-PR	stroma	CD68+/CD11c+	CD68+/CD11c+	286.04	286.04	286.04	286.04	0
OVL-IF-PR	tumor	CD68+/CD11c+	CD68+/CD11c+	4.43	55.11	13.4	756.33	111.47
OVR-IF-PD	All	CD68+/CD11c+	CD68+/CD11c+	4.47	192.99	93.39	616.92	197.05
OVR-IF-PD	bg	CD68+/CD11c+	CD68+/CD11c+	67.13	342.15	303.2	679.95	228.98
OVR-IF-PD	stroma	CD68+/CD11c+	CD68+/CD11c+	93.39	212.68	212.68	331.97	137.75
OVR-IF-PD	tumor	CD68+/CD11c+	CD68+/CD11c+	4.47	167.66	56.3	758.39	223.14
Peri-IE-PR	All	CD68+/CD11c+	CD68+/CD11c+	1.49	32.89	10.1	284.93	45.04
Peri-IE-PR	bg	CD68+/CD11c+	CD68+/CD11c+	1.49	154.71	123.44	542.87	146.48
Peri-IE-PR	stroma	CD68+/CD11c+	CD68+/CD11c+	2.06	154.37	92.65	605.69	177.29
Peri-IE-PR	tumor	CD68+/CD11c+	CD68+/CD11c+	1.58	32.11	9.54	326.47	48.27
Co-T-D-PD	All	CD8+	CD68+/CD11c+	4.12	116.8	91.97	629.21	94.23
Co-T-D-PD	bg	CD8+	CD68+/CD11c+	#N/A	#N/A	#N/A	#N/A	#N/A
Co-T-D-PD	stroma	CD8+	CD68+/CD11c+	4.12	133.2	102.17	738.91	112.32
Co-T-D-PD	tumor	CD8+	CD68+/CD11c+	5.55	170.91	135.32	775.65	137.73
Om-T-PD	All	CD8+	CD68+/CD11c+	2.06	89.33	63.09	658.68	88.69
Om-T-PD	bg	CD8+	CD68+/CD11c+	16.43	296.53	310.58	637.78	174.59
Om-T-PD	stroma	CD8+	CD68+/CD11c+	8.63	172.83	173.45	461.63	89.02
Om-T-PD	tumor	CD8+	CD68+/CD11c+	2.06	84.72	54.41	658.68	91.21
OVL-IF-PR	All	CD8+	CD68+/CD11c+	2.24	143.74	116.98	756.33	117.51
OVL-IF-PR	bg	CD8+	CD68+/CD11c+	2.24	285	267.54	835.62	222.33
OVL-IF-PR	stroma	CD8+	CD68+/CD11c+	4.27	427.22	442.36	916.69	199.96
OVL-IF-PR	tumor	CD8+	CD68+/CD11c+	4.27	141.42	100.1	756.33	138.88
OVR-IF-PD	All	CD8+	CD68+/CD11c+	4.03	233.29	197.66	785.83	167.28
OVR-IF-PD	bg	CD8+	CD68+/CD11c+	45.95	339.41	302.11	818.47	211.78
OVR-IF-PD	stroma	CD8+	CD68+/CD11c+	4.03	285.88	255.52	782.62	186.87
OVR-IF-PD	tumor	CD8+	CD68+/CD11c+	4.47	245.22	202.48	982.27	185.94
Peri-IE-PR	All	CD8+	CD68+/CD11c+	1.41	58.57	45.64	539.44	52.86
Peri-IE-PR	bg	CD8+	CD68+/CD11c+	1.41	202.36	163.39	1081.08	165.8
Peri-IE-PR	stroma	CD8+	CD68+/CD11c+	2.06	216.62	183.24	861.45	160.47
Peri-IE-PR	tumor	CD8+	CD68+/CD11c+	1.58	59.26	40.36	539.44	60.53
Co-T-D-PD	All	CK+	CD68+/CD11c+	6.22	198.28	179.63	650.32	115.6
Co-T-D-PD	bg	CK+	CD68+/CD11c+	#N/A	#N/A	#N/A	#N/A	#N/A
Co-T-D-PD	stroma	CK+	CD68+/CD11c+	8.96	162.34	137.97	616.8	111.38
Co-T-D-PD	tumor	CK+	CD68+/CD11c+	6.22	236.23	210.82	795.38	139.33
Om-T-PD	All	CK+	CD68+/CD11c+	2.92	111.77	77.6	682.09	106.93
Om-T-PD	bg	CK+	CD68+/CD11c+	65.45	384.17	389.46	788.18	166.32
Om-T-PD	stroma	CK+	CD68+/CD11c+	26.39	138.73	139.46	283.44	93.36
Om-T-PD	tumor	CK+	CD68+/CD11c+	2.92	111.53	77.4	658.68	108.32
OVL-IF-PR	All	CK+	CD68+/CD11c+	2.24	140.81	105.65	756.33	117.85
OVL-IF-PR	bg	CK+	CD68+/CD11c+	2.24	327.89	317.95	995.05	231.9
OVL-IF-PR	stroma	CK+	CD68+/CD11c+	12.21	439.78	447.06	916.69	204.67
OVL-IF-PR	tumor	CK+	CD68+/CD11c+	4.51	156.88	104.45	756.33	141.57
OVR-IF-PD	All	CK+	CD68+/CD11c+	2.4	236.93	212.84	752.81	143.91
OVR-IF-PD	bg	CK+	CD68+/CD11c+	2.4	344.57	335.25	980.72	230.49
OVR-IF-PD	stroma	CK+	CD68+/CD11c+	5.59	325.02	306.6	801.69	207.45
OVR-IF-PD	tumor	CK+	CD68+/CD11c+	4.47	264.58	234.8	890.92	161.7
Peri-IE-PR	All	CK+	CD68+/CD11c+	1.41	68.75	53.94	539.44	60.38
Peri-IE-PR	bg	CK+	CD68+/CD11c+	1.41	196.5	157.31	907.54	152.04
Peri-IE-PR	stroma	CK+	CD68+/CD11c+	2.06	217.79	193.21	869.31	152.95
Peri-IE-PR	tumor	CK+	CD68+/CD11c+	1.58	72.66	53.63	539.44	68.34
Co-T-D-PD	All	CK+/PDL1+	CD68+/CD11c+	6.22	175.29	157.54	642.44	100.76
Co-T-D-PD	bg	CK+/PDL1+	CD68+/CD11c+	#N/A	#N/A	#N/A	#N/A	#N/A
Co-T-D-PD	stroma	CK+/PDL1+	CD68+/CD11c+	12.91	142.19	96.91	516.67	108.16
Co-T-D-PD	tumor	CK+/PDL1+	CD68+/CD11c+	6.22	206.94	178.47	792.87	134.19
Om-T-PD	All	CK+/PDL1+	CD68+/CD11c+	2.92	97.1	66.19	642.18	92.46
Om-T-PD	bg	CK+/PDL1+	CD68+/CD11c+	231.24	415.23	398.13	541.5	101.46
Om-T-PD	stroma	CK+/PDL1+	CD68+/CD11c+	26.39	128.05	51.41	283.44	127.98
Om-T-PD	tumor	CK+/PDL1+	CD68+/CD11c+	2.92	97.75	66.79	642.18	93.02
OVL-IF-PR	All	CK+/PDL1+	CD68+/CD11c+	2.24	74.01	43.23	479.59	75.52
OVL-IF-PR	bg	CK+/PDL1+	CD68+/CD11c+	2.24	147.94	93.02	485.73	183.11
OVL-IF-PR	stroma	CK+/PDL1+	CD68+/CD11c+	411.6	429.06	437.18	438.41	15.14
OVL-IF-PR	tumor	CK+/PDL1+	CD68+/CD11c+	4.61	86.85	42	635.25	109.98
OVR-IF-PD	All	CK+/PDL1+	CD68+/CD11c+	2.4	228.33	220.09	655.25	130.59
OVR-IF-PD	bg	CK+/PDL1+	CD68+/CD11c+	2.4	286.34	312.17	655.25	212.41
OVR-IF-PD	stroma	CK+/PDL1+	CD68+/CD11c+	36	291.46	227.02	658.02	178.77
OVR-IF-PD	tumor	CK+/PDL1+	CD68+/CD11c+	4.47	276.8	246.19	890.92	165.29
Peri-IE-PR	All	CK+/PDL1+	CD68+/CD11c+	1.58	48.71	33.26	394.76	47.22
Peri-IE-PR	bg	CK+/PDL1+	CD68+/CD11c+	2.69	119.11	66.98	442.9	125.65
Peri-IE-PR	stroma	CK+/PDL1+	CD68+/CD11c+	2.06	127.25	131.64	270.71	94.48
Peri-IE-PR	tumor	CK+/PDL1+	CD68+/CD11c+	1.58	52.05	33.23	394.76	53.04
Co-T-D-PD	All	Total Cells	CD68+/CD11c+	3.54	165.9	138.85	650.32	115.53
Co-T-D-PD	bg	Total Cells	CD68+/CD11c+	#N/A	#N/A	#N/A	#N/A	#N/A
Co-T-D-PD	stroma	Total Cells	CD68+/CD11c+	3.54	151.7	125.27	738.91	118.82
Co-T-D-PD	tumor	Total Cells	CD68+/CD11c+	3.64	217.34	190.24	798.04	142.85
Om-T-PD	All	Total Cells	CD68+/CD11c+	1.49	120.04	88.09	725.09	104.55
Om-T-PD	bg	Total Cells	CD68+/CD11c+	1.49	343.23	352.39	843.61	173.48
Om-T-PD	stroma	Total Cells	CD68+/CD11c+	5.22	164.91	173.62	461.63	71.05
Om-T-PD	tumor	Total Cells	CD68+/CD11c+	2.06	106.91	73.73	725.09	103.06
OVL-IF-PR	All	Total Cells	CD68+/CD11c+	2.24	218.7	185.78	756.33	144.27
OVL-IF-PR	bg	Total Cells	CD68+/CD11c+	2.24	376.55	335.93	995.05	214.48
OVL-IF-PR	stroma	Total Cells	CD68+/CD11c+	4.27	445.53	477.05	931.93	201.98
OVL-IF-PR	tumor	Total Cells	CD68+/CD11c+	4.27	213	181.77	756.33	157.87
OVR-IF-PD	All	Total Cells	CD68+/CD11c+	2.4	237.1	201.39	825.41	155.94
OVR-IF-PD	bg	Total Cells	CD68+/CD11c+	2.4	362.22	326.64	980.72	217.6
OVR-IF-PD	stroma	Total Cells	CD68+/CD11c+	4.03	323.42	309.47	924.63	188.37
OVR-IF-PD	tumor	Total Cells	CD68+/CD11c+	4.47	244.03	211.66	1065.09	162.63
Peri-IE-PR	All	Total Cells	CD68+/CD11c+	1.41	71.17	56.37	539.44	60.95
Peri-IE-PR	bg	Total Cells	CD68+/CD11c+	1.41	204.26	164.67	1081.08	154.9
Peri-IE-PR	stroma	Total Cells	CD68+/CD11c+	2.06	216.97	186.7	990.55	152.14
Peri-IE-PR	tumor	Total Cells	CD68+/CD11c+	1.58	71.66	52.89	539.44	67.29
Co-T-D-PD	All	CD163+	CD8+	1.41	14.85	9.01	417.39	19.76
Co-T-D-PD	bg	CD163+	CD8+	#N/A	#N/A	#N/A	#N/A	#N/A
Co-T-D-PD	stroma	CD163+	CD8+	1.41	12.71	8.9	370.88	14.28
Co-T-D-PD	tumor	CD163+	CD8+	2.55	19.81	10.1	417.39	26.11
Om-T-PD	All	CD163+	CD8+	1.12	16.12	8.91	182.57	18.93
Om-T-PD	bg	CD163+	CD8+	1.5	102.62	57.74	556.68	119.03
Om-T-PD	stroma	CD163+	CD8+	1.72	21.39	12.16	148.47	24.33
Om-T-PD	tumor	CD163+	CD8+	1.55	17.45	8.81	143.54	20.88
OVL-IF-PR	All	CD163+	CD8+	1.12	18.89	10.24	429.54	26.47
OVL-IF-PR	bg	CD163+	CD8+	2.24	117.14	72.03	607.68	139.27
OVL-IF-PR	stroma	CD163+	CD8+	1.12	25.41	11.76	410.65	36.65
OVL-IF-PR	tumor	CD163+	CD8+	1.72	21.74	10.45	432.44	33.02
OVR-IF-PD	All	CD163+	CD8+	1	25.57	10.01	318.09	36.38
OVR-IF-PD	bg	CD163+	CD8+	3.91	145.03	107.51	542.54	127.43
OVR-IF-PD	stroma	CD163+	CD8+	2.5	26.98	13.76	202.49	31.06
OVR-IF-PD	tumor	CD163+	CD8+	1	27.71	8.96	290.08	43.79
Peri-IE-PR	All	CD163+	CD8+	0.71	13.13	7.91	133.58	13.64
Peri-IE-PR	bg	CD163+	CD8+	1.41	76.13	61.75	415.17	66.26
Peri-IE-PR	stroma	CD163+	CD8+	1.12	41.95	20.81	449.86	58.86
Peri-IE-PR	tumor	CD163+	CD8+	0.71	12.7	7.55	323.21	15.09
Co-T-D-PD	All	CD68-/CD11c+	CD8+	2.9	20.13	12.76	174.91	21.04
Co-T-D-PD	bg	CD68-/CD11c+	CD8+	#N/A	#N/A	#N/A	#N/A	#N/A
Co-T-D-PD	stroma	CD68-/CD11c+	CD8+	2.92	16.58	11.81	269	16.21
Co-T-D-PD	tumor	CD68-/CD11c+	CD8+	2.9	36.14	19.68	234.69	41.35
Om-T-PD	All	CD68-/CD11c+	CD8+	1.58	17.1	10.2	135.79	18.09
Om-T-PD	bg	CD68-/CD11c+	CD8+	21.69	93.11	64.48	218.77	71.18
Om-T-PD	stroma	CD68-/CD11c+	CD8+	1.58	20.83	12.62	126.27	22.9
Om-T-PD	tumor	CD68-/CD11c+	CD8+	2.42	18.21	10.46	128.39	19.45
OVL-IF-PR	All	CD68-/CD11c+	CD8+	2.06	23.42	13.01	170.85	26.74
OVL-IF-PR	bg	CD68-/CD11c+	CD8+	3.2	92.77	84.54	187.4	62.93
OVL-IF-PR	stroma	CD68-/CD11c+	CD8+	2.69	20.33	12.55	136.81	22.22
OVL-IF-PR	tumor	CD68-/CD11c+	CD8+	2.06	34.36	13.41	432.44	53.46
OVR-IF-PD	All	CD68-/CD11c+	CD8+	1	33.36	9.01	277.01	49.05
OVR-IF-PD	bg	CD68-/CD11c+	CD8+	5.39	123.3	112.42	533.89	107.71
OVR-IF-PD	stroma	CD68-/CD11c+	CD8+	3.16	18.29	7.49	107.22	25.02
OVR-IF-PD	tumor	CD68-/CD11c+	CD8+	1	45.84	10.41	290.08	75.39
Peri-IE-PR	All	CD68-/CD11c+	CD8+	0.71	12.41	7.37	128.78	13.58
Peri-IE-PR	bg	CD68-/CD11c+	CD8+	1.12	75.23	66.28	277.67	62.23
Peri-IE-PR	stroma	CD68-/CD11c+	CD8+	1.12	29.9	13.69	449.86	49.33
Peri-IE-PR	tumor	CD68-/CD11c+	CD8+	0.71	11.81	7.07	323.21	15.37
Co-T-D-PD	All	CD68+/CD11c-	CD8+	3.91	20.12	11.04	126.72	24.7
Co-T-D-PD	bg	CD68+/CD11c-	CD8+	#N/A	#N/A	#N/A	#N/A	#N/A
Co-T-D-PD	stroma	CD68+/CD11c-	CD8+	3.91	10.99	8.78	40.12	6.85
Co-T-D-PD	tumor	CD68+/CD11c-	CD8+	4.27	28.08	15.99	139.6	30.58
Om-T-PD	All	CD68+/CD11c-	CD8+	1.5	19.17	8.41	100.47	21.99
Om-T-PD	bg	CD68+/CD11c-	CD8+	1.5	23.48	1.5	67.45	38.08
Om-T-PD	stroma	CD68+/CD11c-	CD8+	3.91	36.58	12.4	148.47	55.89
Om-T-PD	tumor	CD68+/CD11c-	CD8+	2.5	22.25	8.53	100.47	24.47
OVL-IF-PR	All	CD68+/CD11c-	CD8+	2	19.4	11.11	390.02	38.32
OVL-IF-PR	bg	CD68+/CD11c-	CD8+	12.91	194.67	140.62	484.52	210.38
OVL-IF-PR	stroma	CD68+/CD11c-	CD8+	8.06	15.85	9.92	35.47	13.2
OVL-IF-PR	tumor	CD68+/CD11c-	CD8+	2	19.93	10.87	287.01	32.72
OVR-IF-PD	All	CD68+/CD11c-	CD8+	4.51	33	14.41	215.21	41.62
OVR-IF-PD	bg	CD68+/CD11c-	CD8+	101.14	241.9	219.12	482.83	136.23
OVR-IF-PD	stroma	CD68+/CD11c-	CD8+	5.7	44.86	22.12	142.63	50.04
OVR-IF-PD	tumor	CD68+/CD11c-	CD8+	4.51	32.82	7.71	153.41	44.64
Peri-IE-PR	All	CD68+/CD11c-	CD8+	1.5	16.81	8.34	107.9	17.94
Peri-IE-PR	bg	CD68+/CD11c-	CD8+	3.54	51.77	37.95	179.68	45.4
Peri-IE-PR	stroma	CD68+/CD11c-	CD8+	4.3	50.95	30.96	178.63	50.1
Peri-IE-PR	tumor	CD68+/CD11c-	CD8+	1.5	15.77	7.02	107.9	19.41
Co-T-D-PD	All	CD68+/CD11c+	CD8+	4.12	17.24	10.89	107.57	17.63
Co-T-D-PD	bg	CD68+/CD11c+	CD8+	#N/A	#N/A	#N/A	#N/A	#N/A
Co-T-D-PD	stroma	CD68+/CD11c+	CD8+	4.12	15.04	10.97	67.38	12.61
Co-T-D-PD	tumor	CD68+/CD11c+	CD8+	5.55	24.99	11.79	196.97	31.76
Om-T-PD	All	CD68+/CD11c+	CD8+	2.06	17.08	11.25	77.21	14.67
Om-T-PD	bg	CD68+/CD11c+	CD8+	16.43	32.73	37.63	44.12	14.48
Om-T-PD	stroma	CD68+/CD11c+	CD8+	8.63	21.76	21.76	34.88	18.56
Om-T-PD	tumor	CD68+/CD11c+	CD8+	2.06	19.41	11.53	143.54	21.1
OVL-IF-PR	All	CD68+/CD11c+	CD8+	2.24	27.09	10.17	138.35	32.19
OVL-IF-PR	bg	CD68+/CD11c+	CD8+	2.24	60.82	27.64	272.86	80.66
OVL-IF-PR	stroma	CD68+/CD11c+	CD8+	4.27	47.56	8.85	198.57	84.55
OVL-IF-PR	tumor	CD68+/CD11c+	CD8+	4.27	36.89	10.53	196.04	49.72
OVR-IF-PD	All	CD68+/CD11c+	CD8+	4.03	62	23.53	302.11	76.85
OVR-IF-PD	bg	CD68+/CD11c+	CD8+	45.95	188.35	130.37	542.54	157.33
OVR-IF-PD	stroma	CD68+/CD11c+	CD8+	4.03	27.18	12.27	114.32	35.98
OVR-IF-PD	tumor	CD68+/CD11c+	CD8+	4.47	55.9	6.42	268.41	77.9
Peri-IE-PR	All	CD68+/CD11c+	CD8+	1.41	14.47	7.32	131.28	18.04
Peri-IE-PR	bg	CD68+/CD11c+	CD8+	1.41	72.43	53.32	415.17	68.38
Peri-IE-PR	stroma	CD68+/CD11c+	CD8+	2.06	21.39	15.28	73.57	20.13
Peri-IE-PR	tumor	CD68+/CD11c+	CD8+	1.58	13.33	6.99	156.46	19.02
Co-T-D-PD	All	CD8+	CD8+	1.41	12.41	8.36	417.39	14.57
Co-T-D-PD	bg	CD8+	CD8+	#N/A	#N/A	#N/A	#N/A	#N/A
Co-T-D-PD	stroma	CD8+	CD8+	1.41	12.28	8.49	269	14.94
Co-T-D-PD	tumor	CD8+	CD8+	2.05	16.05	8.94	417.39	20.9
Om-T-PD	All	CD8+	CD8+	0.71	17.31	8.5	158.56	20.53
Om-T-PD	bg	CD8+	CD8+	1.5	97.68	73.43	556.68	94.89
Om-T-PD	stroma	CD8+	CD8+	0.71	26.05	13.2	247.93	34.14
Om-T-PD	tumor	CD8+	CD8+	1.55	17.48	8.04	159.6	22.39
OVL-IF-PR	All	CD8+	CD8+	1.12	17.93	10.05	429.54	22.09
OVL-IF-PR	bg	CD8+	CD8+	1.58	101.44	67.28	777.69	135.14
OVL-IF-PR	stroma	CD8+	CD8+	1.12	26.04	13.08	315.6	33.82
OVL-IF-PR	tumor	CD8+	CD8+	1.8	20.21	9.52	721.46	38.84
OVR-IF-PD	All	CD8+	CD8+	0.71	25.68	9.92	302.11	37.51
OVR-IF-PD	bg	CD8+	CD8+	1.58	122.47	99.03	542.54	112.01
OVR-IF-PD	stroma	CD8+	CD8+	0.71	26.09	12.48	415.4	39.85
OVR-IF-PD	tumor	CD8+	CD8+	1	25.98	7.96	290.08	44.17
Peri-IE-PR	All	CD8+	CD8+	0.71	12.48	7.04	169.79	14.33
Peri-IE-PR	bg	CD8+	CD8+	1.12	68.74	55.55	449.97	66.79
Peri-IE-PR	stroma	CD8+	CD8+	1	29.06	10.51	366.1	45.86
Peri-IE-PR	tumor	CD8+	CD8+	0.71	11.14	6.73	323.21	14.24
Co-T-D-PD	All	CK+	CD8+	2.15	47.62	38.48	338.67	34.85
Co-T-D-PD	bg	CK+	CD8+	22.26	22.26	22.26	22.26	#N/A
Co-T-D-PD	stroma	CK+	CD8+	3.54	15.36	13.14	130.67	12.25
Co-T-D-PD	tumor	CK+	CD8+	2.15	48.96	40.17	247.61	34.95
Om-T-PD	All	CK+	CD8+	2.24	30.61	21.79	194.55	27.41
Om-T-PD	bg	CK+	CD8+	2.24	143.69	115.45	452.63	105.94
Om-T-PD	stroma	CK+	CD8+	4.95	28.23	20.18	126.27	24.94
Om-T-PD	tumor	CK+	CD8+	2.42	32.29	22.36	281.85	32.5
OVL-IF-PR	All	CK+	CD8+	1.72	42.99	25.5	429.54	44.14
OVL-IF-PR	bg	CK+	CD8+	2.24	133.67	99.17	607.68	122.42
OVL-IF-PR	stroma	CK+	CD8+	3.35	50.23	30	597.76	65.68
OVL-IF-PR	tumor	CK+	CD8+	1.72	52.64	26.47	432.44	58.27
OVR-IF-PD	All	CK+	CD8+	1.58	46.21	31.49	336.98	49.32
OVR-IF-PD	bg	CK+	CD8+	1.58	141.28	112.54	542.54	108.66
OVR-IF-PD	stroma	CK+	CD8+	4.1	44.31	31.35	186.41	41.87
OVR-IF-PD	tumor	CK+	CD8+	2.06	53.96	29	508.44	70.72
Peri-IE-PR	All	CK+	CD8+	1	19.09	12.54	168.03	18.45
Peri-IE-PR	bg	CK+	CD8+	1.12	78.02	67.32	415.17	62.1
Peri-IE-PR	stroma	CK+	CD8+	1	45.06	24.15	466.32	58.77
Peri-IE-PR	tumor	CK+	CD8+	1.08	19.36	11.34	326.84	22.55
Co-T-D-PD	All	CK+/PDL1+	CD8+	3.16	39.34	31.89	226.44	28.72
Co-T-D-PD	bg	CK+/PDL1+	CD8+	#N/A	#N/A	#N/A	#N/A	#N/A
Co-T-D-PD	stroma	CK+/PDL1+	CD8+	3.91	15.31	11.14	68.12	11.13
Co-T-D-PD	tumor	CK+/PDL1+	CD8+	3.16	40.39	32.76	226.44	29.31
Om-T-PD	All	CK+/PDL1+	CD8+	2.24	24.34	18.07	194.55	21.81
Om-T-PD	bg	CK+/PDL1+	CD8+	2.24	139.31	103.33	452.63	119.77
Om-T-PD	stroma	CK+/PDL1+	CD8+	4.95	25.48	13.79	126.27	27.91
Om-T-PD	tumor	CK+/PDL1+	CD8+	2.42	25.8	18.61	281.85	27.27
OVL-IF-PR	All	CK+/PDL1+	CD8+	1.72	19.71	9.53	194.3	28.84
OVL-IF-PR	bg	CK+/PDL1+	CD8+	2.24	49.13	52.14	115.72	44.17
OVL-IF-PR	stroma	CK+/PDL1+	CD8+	3.35	6.48	6.02	11.77	2.9
OVL-IF-PR	tumor	CK+/PDL1+	CD8+	1.72	25.83	9.53	219.01	45.93
OVR-IF-PD	All	CK+/PDL1+	CD8+	2.06	36.98	26.45	257.94	38.46
OVR-IF-PD	bg	CK+/PDL1+	CD8+	29.36	131.44	105.97	481.4	96.73
OVR-IF-PD	stroma	CK+/PDL1+	CD8+	4.1	49.13	28.64	186.41	53.83
OVR-IF-PD	tumor	CK+/PDL1+	CD8+	2.06	44.37	26.69	435.84	57.9
Peri-IE-PR	All	CK+/PDL1+	CD8+	1.08	9.92	6.67	76.34	9.74
Peri-IE-PR	bg	CK+/PDL1+	CD8+	2.69	41.69	29.79	178.03	42.23
Peri-IE-PR	stroma	CK+/PDL1+	CD8+	2.06	13.87	9.9	39.76	11.08
Peri-IE-PR	tumor	CK+/PDL1+	CD8+	1.08	10.21	6.67	231.86	12.65
Co-T-D-PD	All	Total Cells	CD8+	1.41	37.28	27.08	417.39	33.15
Co-T-D-PD	bg	Total Cells	CD8+	22.26	360.07	273.52	754.75	306.29
Co-T-D-PD	stroma	Total Cells	CD8+	1.41	19.68	13.63	410.41	26.94
Co-T-D-PD	tumor	Total Cells	CD8+	1.8	45.54	35.65	417.39	37.02
Om-T-PD	All	Total Cells	CD8+	0.71	26.89	20.18	279.91	23.92
Om-T-PD	bg	Total Cells	CD8+	1.5	128	96.44	556.68	99.14
Om-T-PD	stroma	Total Cells	CD8+	0.71	35.55	25.67	247.93	32.67
Om-T-PD	tumor	Total Cells	CD8+	1.55	30.66	19.56	286	33.71
OVL-IF-PR	All	Total Cells	CD8+	1.12	42.22	29.52	549.31	42
OVL-IF-PR	bg	Total Cells	CD8+	1.58	156.43	124.8	777.69	129.43
OVL-IF-PR	stroma	Total Cells	CD8+	1.12	50.45	36.97	606.05	47.77
OVL-IF-PR	tumor	Total Cells	CD8+	1.72	55.86	32.38	721.46	60.7
OVR-IF-PD	All	Total Cells	CD8+	0.71	39.18	31.3	361.03	33.72
OVR-IF-PD	bg	Total Cells	CD8+	1.58	146.23	121.62	758.22	106.75
OVR-IF-PD	stroma	Total Cells	CD8+	0.71	45.78	32.48	624.2	45.49
OVR-IF-PD	tumor	Total Cells	CD8+	1	40.69	31.77	508.44	39.91
Peri-IE-PR	All	Total Cells	CD8+	0.71	19.33	12.98	199.87	18.21
Peri-IE-PR	bg	Total Cells	CD8+	1.12	80.18	68.95	449.97	60.44
Peri-IE-PR	stroma	Total Cells	CD8+	1	46.06	25.9	553.16	59.26
Peri-IE-PR	tumor	Total Cells	CD8+	0.71	18.21	10.44	326.84	21.27
Co-T-D-PD	All	CD163+	CK+	2.5	23.09	18.25	147.94	18.14
Co-T-D-PD	bg	CD163+	CK+	65.24	67.65	67.65	70.07	3.42
Co-T-D-PD	stroma	CD163+	CK+	2.83	63.03	41.74	729.67	64.06
Co-T-D-PD	tumor	CD163+	CK+	2.5	20.1	14.48	159.01	17.93
Om-T-PD	All	CD163+	CK+	2.06	24.77	18.06	133.55	20.77
Om-T-PD	bg	CD163+	CK+	35.38	116.41	90.67	271.32	65.9
Om-T-PD	stroma	CD163+	CK+	3.61	54.49	45.51	215.27	46.09
Om-T-PD	tumor	CD163+	CK+	2.06	24.45	17.57	179.9	21.9
OVL-IF-PR	All	CD163+	CK+	1.58	26.76	17.16	344.94	29.69
OVL-IF-PR	bg	CD163+	CK+	2.24	124.23	100.19	575.98	114.55
OVL-IF-PR	stroma	CD163+	CK+	2.92	100.06	52.9	797.74	168.37
OVL-IF-PR	tumor	CD163+	CK+	1.58	21.96	12.55	696.1	34.07
OVR-IF-PD	All	CD163+	CK+	2.06	54.07	38.96	667.63	53.46
OVR-IF-PD	bg	CD163+	CK+	2.4	170.06	126.07	667.63	126.24
OVR-IF-PD	stroma	CD163+	CK+	4.1	108.97	78.76	724.28	99.32
OVR-IF-PD	tumor	CD163+	CK+	2.06	47.33	27.15	514.73	62.57
Peri-IE-PR	All	CD163+	CK+	0.5	13.08	8.38	135.29	13.14
Peri-IE-PR	bg	CD163+	CK+	1.41	60.36	50.92	269.16	45.89
Peri-IE-PR	stroma	CD163+	CK+	2.06	39.29	20.76	345.9	50.44
Peri-IE-PR	tumor	CD163+	CK+	0.5	12.96	7.99	237.25	14.72
Co-T-D-PD	All	CD68-/CD11c+	CK+	2.5	44.37	25.01	236.88	46.56
Co-T-D-PD	bg	CD68-/CD11c+	CK+	11.72	11.72	11.72	11.72	#N/A
Co-T-D-PD	stroma	CD68-/CD11c+	CK+	3.54	80.19	60.6	655.49	70.82
Co-T-D-PD	tumor	CD68-/CD11c+	CK+	2.5	45.74	19.5	253.35	56
Om-T-PD	All	CD68-/CD11c+	CK+	2.12	27	21.72	112.04	19.94
Om-T-PD	bg	CD68-/CD11c+	CK+	30.53	100.42	87.41	233.91	59.16
Om-T-PD	stroma	CD68-/CD11c+	CK+	9.43	44.8	35.19	126.27	29.42
Om-T-PD	tumor	CD68-/CD11c+	CK+	2.12	27.98	22.58	129.89	20.39
OVL-IF-PR	All	CD68-/CD11c+	CK+	4.03	30.65	23.53	216.93	27.94
OVL-IF-PR	bg	CD68-/CD11c+	CK+	12.91	113.94	116.36	236.08	68.28
OVL-IF-PR	stroma	CD68-/CD11c+	CK+	4.59	70.28	41.87	823.82	117.93
OVL-IF-PR	tumor	CD68-/CD11c+	CK+	4.03	28.95	16.34	154.47	31.48
OVR-IF-PD	All	CD68-/CD11c+	CK+	2.4	69.56	52.29	667.63	69.24
OVR-IF-PD	bg	CD68-/CD11c+	CK+	2.4	175.53	146.62	667.63	141.68
OVR-IF-PD	stroma	CD68-/CD11c+	CK+	6.58	103.72	69.5	633.82	107.12
OVR-IF-PD	tumor	CD68-/CD11c+	CK+	4.92	68.43	53.7	386.97	63.78
Peri-IE-PR	All	CD68-/CD11c+	CK+	1.12	13.36	8.32	121.36	14
Peri-IE-PR	bg	CD68-/CD11c+	CK+	1.12	61.37	54.23	249.4	44.91
Peri-IE-PR	stroma	CD68-/CD11c+	CK+	1.9	40.01	20.25	345.9	52.03
Peri-IE-PR	tumor	CD68-/CD11c+	CK+	1.12	13	7.91	237.25	15.57
Co-T-D-PD	All	CD68+/CD11c-	CK+	4.72	17.52	13.82	79.31	11.65
Co-T-D-PD	bg	CD68+/CD11c-	CK+	#N/A	#N/A	#N/A	#N/A	#N/A
Co-T-D-PD	stroma	CD68+/CD11c-	CK+	8.32	79.52	53.57	398.99	79.43
Co-T-D-PD	tumor	CD68+/CD11c-	CK+	4.72	16.67	12.91	79.31	11.93
Om-T-PD	All	CD68+/CD11c-	CK+	2	24.92	16.77	106.76	22.57
Om-T-PD	bg	CD68+/CD11c-	CK+	53.85	72.65	81.81	82.3	16.28
Om-T-PD	stroma	CD68+/CD11c-	CK+	16.26	43.3	45.83	60.55	18.61
Om-T-PD	tumor	CD68+/CD11c-	CK+	2	26.39	16.77	179.9	30.54
OVL-IF-PR	All	CD68+/CD11c-	CK+	1.72	18.6	11.33	344.94	34.82
OVL-IF-PR	bg	CD68+/CD11c-	CK+	36.85	159.16	57.63	484.52	217.37
OVL-IF-PR	stroma	CD68+/CD11c-	CK+	8.06	16.09	15.57	25.16	7.25
OVL-IF-PR	tumor	CD68+/CD11c-	CK+	1.72	15.63	11.18	126.14	16.73
OVR-IF-PD	All	CD68+/CD11c-	CK+	5.06	53.4	33.74	251.64	57.18
OVR-IF-PD	bg	CD68+/CD11c-	CK+	105.97	244.81	223.11	455.81	122.57
OVR-IF-PD	stroma	CD68+/CD11c-	CK+	16.19	176.44	135.03	412.7	140.26
OVR-IF-PD	tumor	CD68+/CD11c-	CK+	5.06	52.45	27.44	249.02	66.14
Peri-IE-PR	All	CD68+/CD11c-	CK+	1.5	14.56	8.9	70.74	13.24
Peri-IE-PR	bg	CD68+/CD11c-	CK+	3.54	52.72	38.83	127.29	35.84
Peri-IE-PR	stroma	CD68+/CD11c-	CK+	4.3	46.91	21.93	183.98	52.21
Peri-IE-PR	tumor	CD68+/CD11c-	CK+	1.5	12.56	7.83	78.71	12.27
Co-T-D-PD	All	CD68+/CD11c+	CK+	6.22	26	18.37	204.86	27.12
Co-T-D-PD	bg	CD68+/CD11c+	CK+	#N/A	#N/A	#N/A	#N/A	#N/A
Co-T-D-PD	stroma	CD68+/CD11c+	CK+	8.96	66.77	50.02	244.74	59.8
Co-T-D-PD	tumor	CD68+/CD11c+	CK+	6.22	23.43	16.57	171.12	25.7
Om-T-PD	All	CD68+/CD11c+	CK+	2.92	24.8	18.06	69.13	17.54
Om-T-PD	bg	CD68+/CD11c+	CK+	65.45	111.34	73.8	194.77	72.37
Om-T-PD	stroma	CD68+/CD11c+	CK+	26.39	38.9	38.9	51.41	17.69
Om-T-PD	tumor	CD68+/CD11c+	CK+	2.92	27.23	17.98	143.54	25.1
OVL-IF-PR	All	CD68+/CD11c+	CK+	2.24	30.78	17.97	231.73	36.46
OVL-IF-PR	bg	CD68+/CD11c+	CK+	2.24	90.66	67.26	312.38	91.36
OVL-IF-PR	stroma	CD68+/CD11c+	CK+	12.21	123.27	98.69	257.39	96.09
OVL-IF-PR	tumor	CD68+/CD11c+	CK+	4.51	27.03	16.62	180.97	29.99
OVR-IF-PD	All	CD68+/CD11c+	CK+	2.4	62.8	44.8	289.29	57.77
OVR-IF-PD	bg	CD68+/CD11c+	CK+	2.4	142.49	72.72	358.16	131.14
OVR-IF-PD	stroma	CD68+/CD11c+	CK+	5.59	148.23	66.91	409.96	149.5
OVR-IF-PD	tumor	CD68+/CD11c+	CK+	4.47	61.62	53.99	188.16	51.51
Peri-IE-PR	All	CD68+/CD11c+	CK+	1.41	15.74	8.46	131.28	18.12
Peri-IE-PR	bg	CD68+/CD11c+	CK+	1.41	57.58	46.08	228.79	47.31
Peri-IE-PR	stroma	CD68+/CD11c+	CK+	2.06	31.94	18.15	181.25	40.06
Peri-IE-PR	tumor	CD68+/CD11c+	CK+	1.58	15.72	7.96	227.85	21.62
Co-T-D-PD	All	CD8+	CK+	2.15	24.62	17.84	196.87	23.4
Co-T-D-PD	bg	CD8+	CK+	22.26	22.26	22.26	22.26	#N/A
Co-T-D-PD	stroma	CD8+	CK+	3.54	67.56	44.72	652.01	66.75
Co-T-D-PD	tumor	CD8+	CK+	2.15	18.09	13.06	182.06	17.97
Om-T-PD	All	CD8+	CK+	2.24	27.27	20.65	166.29	21.81
Om-T-PD	bg	CD8+	CK+	2.24	108.84	90.24	330.49	77.89
Om-T-PD	stroma	CD8+	CK+	4.95	74.07	47.71	734.59	101.63
Om-T-PD	tumor	CD8+	CK+	2.42	25.57	18.39	179.9	21.74
OVL-IF-PR	All	CD8+	CK+	1.72	29.59	20.55	235.66	29.69
OVL-IF-PR	bg	CD8+	CK+	2.24	110.72	92.82	575.98	97.24
OVL-IF-PR	stroma	CD8+	CK+	3.35	107	55.61	807.21	165.46
OVL-IF-PR	tumor	CD8+	CK+	1.72	22.1	14	704.47	34.91
OVR-IF-PD	All	CD8+	CK+	1.58	66.72	47.16	667.63	66.04
OVR-IF-PD	bg	CD8+	CK+	1.58	172.65	143.2	667.63	120.21
OVR-IF-PD	stroma	CD8+	CK+	4.1	134.42	101.23	724.28	116.52
OVR-IF-PD	tumor	CD8+	CK+	2.06	46.19	26.49	514.73	59.75
Peri-IE-PR	All	CD8+	CK+	1	14.63	9.13	135.29	14.81
Peri-IE-PR	bg	CD8+	CK+	1.12	63.71	56.68	368.36	53.1
Peri-IE-PR	stroma	CD8+	CK+	1	47.61	24.22	363.34	56.68
Peri-IE-PR	tumor	CD8+	CK+	1.08	13.31	8.08	237.25	15.6
Co-T-D-PD	All	CK+	CK+	1.41	7.08	6.48	287.48	4.29
Co-T-D-PD	bg	CK+	CK+	5.49	75.85	38.32	396.97	97.77
Co-T-D-PD	stroma	CK+	CK+	2.83	47.32	28.14	568.26	69.67
Co-T-D-PD	tumor	CK+	CK+	1.41	6.96	6.47	251.79	3.83
Om-T-PD	All	CK+	CK+	2.12	28.74	20.83	188.43	25.69
Om-T-PD	bg	CK+	CK+	2.24	130.76	115.74	422.02	82.49
Om-T-PD	stroma	CK+	CK+	4.03	65.87	56.52	235.8	53.1
Om-T-PD	tumor	CK+	CK+	2.12	27.48	18.47	188.43	27.54
OVL-IF-PR	All	CK+	CK+	1.5	19.12	9.86	344.94	24.85
OVL-IF-PR	bg	CK+	CK+	2.24	122.09	92.7	634.68	113.46
OVL-IF-PR	stroma	CK+	CK+	2.92	64.64	50.96	479.72	71.56
OVL-IF-PR	tumor	CK+	CK+	1.5	16.03	8.81	223.77	22.59
OVR-IF-PD	All	CK+	CK+	1.58	46.48	29.32	464.14	53.47
OVR-IF-PD	bg	CK+	CK+	1.58	172.68	150.4	582.81	124.17
OVR-IF-PD	stroma	CK+	CK+	4.14	126.31	72.1	475.57	118.81
OVR-IF-PD	tumor	CK+	CK+	1.8	41.28	19.39	396.77	58.57
Peri-IE-PR	All	CK+	CK+	0.5	12.14	7.95	183.88	11.72
Peri-IE-PR	bg	CK+	CK+	1.12	61.82	50.11	335.13	50.37
Peri-IE-PR	stroma	CK+	CK+	1	34.24	17.86	372.86	46.29
Peri-IE-PR	tumor	CK+	CK+	0.5	10.71	7.42	227.85	11.01
Co-T-D-PD	All	CK+/PDL1+	CK+	1.41	7	6.44	197.86	4.48
Co-T-D-PD	bg	CK+/PDL1+	CK+	#N/A	#N/A	#N/A	#N/A	#N/A
Co-T-D-PD	stroma	CK+/PDL1+	CK+	6.48	56.25	30.9	211.32	56.16
Co-T-D-PD	tumor	CK+/PDL1+	CK+	1.41	6.95	6.42	251.79	5.13
Om-T-PD	All	CK+/PDL1+	CK+	2.12	23.48	16.64	188.43	22.82
Om-T-PD	bg	CK+/PDL1+	CK+	2.24	112.07	88.7	422.02	100.12
Om-T-PD	stroma	CK+/PDL1+	CK+	4.03	41.35	31.35	126.27	33.43
Om-T-PD	tumor	CK+/PDL1+	CK+	2.12	23.06	16.23	188.43	23.86
OVL-IF-PR	All	CK+/PDL1+	CK+	1.72	13.39	7.52	191.58	21.01
OVL-IF-PR	bg	CK+/PDL1+	CK+	2.24	98.87	68.79	312.38	116.34
OVL-IF-PR	stroma	CK+/PDL1+	CK+	2.92	17.9	10.7	69.22	23.35
OVL-IF-PR	tumor	CK+/PDL1+	CK+	1.72	12.79	7.51	191.58	20.29
OVR-IF-PD	All	CK+/PDL1+	CK+	1.8	34.26	19.33	464.14	43.13
OVR-IF-PD	bg	CK+/PDL1+	CK+	2.4	156.03	116.23	464.14	116.11
OVR-IF-PD	stroma	CK+/PDL1+	CK+	4.14	114.12	66.48	320.33	98.59
OVR-IF-PD	tumor	CK+/PDL1+	CK+	1.8	32.74	16.32	396.77	45.01
Peri-IE-PR	All	CK+/PDL1+	CK+	0.5	9.02	6.34	96.98	8.83
Peri-IE-PR	bg	CK+/PDL1+	CK+	2.69	47.94	32.01	153.27	45.77
Peri-IE-PR	stroma	CK+/PDL1+	CK+	4.47	16.24	18.31	24.7	7.17
Peri-IE-PR	tumor	CK+/PDL1+	CK+	0.5	9.19	6.32	227.85	11.72
Co-T-D-PD	All	Total Cells	CK+	1.41	17.88	7.91	287.48	26.79
Co-T-D-PD	bg	Total Cells	CK+	5.49	168.71	65.8	750.18	220.13
Co-T-D-PD	stroma	Total Cells	CK+	2.83	77.14	52.26	738.6	74.36
Co-T-D-PD	tumor	Total Cells	CK+	1.41	14.12	7.07	261.23	25.89
Om-T-PD	All	Total Cells	CK+	2	35.07	26.01	188.43	27.83
Om-T-PD	bg	Total Cells	CK+	2.24	116.43	97.91	422.02	76.89
Om-T-PD	stroma	Total Cells	CK+	3.61	76.51	60.66	739.95	71.96
Om-T-PD	tumor	Total Cells	CK+	2	30.76	20.84	188.43	29.16
OVL-IF-PR	All	Total Cells	CK+	1.5	41.94	32.74	344.94	35.15
OVL-IF-PR	bg	Total Cells	CK+	2.24	147.11	124.95	640.22	110.34
OVL-IF-PR	stroma	Total Cells	CK+	2.92	95.96	63.54	828.18	127.95
OVL-IF-PR	tumor	Total Cells	CK+	1.5	33.27	18.57	704.47	44.59
OVR-IF-PD	All	Total Cells	CK+	1.58	61.55	45.24	667.63	56.14
OVR-IF-PD	bg	Total Cells	CK+	1.58	169.9	140.46	667.63	119.78
OVR-IF-PD	stroma	Total Cells	CK+	4.1	131.55	104.12	915.06	109.52
OVR-IF-PD	tumor	Total Cells	CK+	1.8	44.09	32.51	573.71	48.64
Peri-IE-PR	All	Total Cells	CK+	0.5	15.16	10.25	183.88	13.9
Peri-IE-PR	bg	Total Cells	CK+	1.12	66.63	57.85	368.36	49.94
Peri-IE-PR	stroma	Total Cells	CK+	1	44.85	23.43	514.21	54.14
Peri-IE-PR	tumor	Total Cells	CK+	0.5	12.96	8.5	237.25	13.76
Co-T-D-PD	All	CD163+	CK+/PDL1+	2.5	44.93	30.41	273.31	42.41
Co-T-D-PD	bg	CD163+	CK+/PDL1+	#N/A	#N/A	#N/A	#N/A	#N/A
Co-T-D-PD	stroma	CD163+	CK+/PDL1+	3.91	151.53	112.77	893.23	142.01
Co-T-D-PD	tumor	CD163+	CK+/PDL1+	2.5	37.07	22	282.38	42.8
Om-T-PD	All	CD163+	CK+/PDL1+	2.06	31.44	20.62	308.54	31.23
Om-T-PD	bg	CD163+	CK+/PDL1+	46.87	215.23	194.41	551.92	128.09
Om-T-PD	stroma	CD163+	CK+/PDL1+	3.61	103.3	69.35	430.98	103.19
Om-T-PD	tumor	CD163+	CK+/PDL1+	2.06	28.2	18.53	308.54	28.2
OVL-IF-PR	All	CD163+	CK+/PDL1+	1.72	116.04	68.02	746.67	127.93
OVL-IF-PR	bg	CD163+	CK+/PDL1+	2.24	253.44	206.42	678.84	197.47
OVL-IF-PR	stroma	CD163+	CK+/PDL1+	2.92	380.29	392.69	916.69	235.06
OVL-IF-PR	tumor	CD163+	CK+/PDL1+	1.72	89.57	43.13	712.98	114.34
OVR-IF-PD	All	CD163+	CK+/PDL1+	2.06	83.76	53.6	838.75	93.92
OVR-IF-PD	bg	CD163+	CK+/PDL1+	2.4	255.31	228.61	838.75	176.36
OVR-IF-PD	stroma	CD163+	CK+/PDL1+	4.1	288.37	224.29	916.43	226.26
OVR-IF-PD	tumor	CD163+	CK+/PDL1+	2.06	60.86	33.39	514.73	76.05
Peri-IE-PR	All	CD163+	CK+/PDL1+	0.5	58.55	29.2	516.71	77.05
Peri-IE-PR	bg	CD163+	CK+/PDL1+	2.69	351.58	340.89	878.01	196.98
Peri-IE-PR	stroma	CD163+	CK+/PDL1+	2.06	354.15	320.57	871.72	252.94
Peri-IE-PR	tumor	CD163+	CK+/PDL1+	0.5	53.63	25.16	526.71	75.71
Co-T-D-PD	All	CD68-/CD11c+	CK+/PDL1+	2.5	72.17	48.84	281.52	59.33
Co-T-D-PD	bg	CD68-/CD11c+	CK+/PDL1+	#N/A	#N/A	#N/A	#N/A	#N/A
Co-T-D-PD	stroma	CD68-/CD11c+	CK+/PDL1+	3.91	164.56	142.8	877.02	111.85
Co-T-D-PD	tumor	CD68-/CD11c+	CK+/PDL1+	2.5	69.93	36.5	303.25	70.62
Om-T-PD	All	CD68-/CD11c+	CK+/PDL1+	2.12	35.16	25.47	236.75	32.94
Om-T-PD	bg	CD68-/CD11c+	CK+/PDL1+	87.41	227.96	233.18	375.39	92.78
Om-T-PD	stroma	CD68-/CD11c+	CK+/PDL1+	9.43	84	64.25	378.44	79.76
Om-T-PD	tumor	CD68-/CD11c+	CK+/PDL1+	2.12	31.3	23.36	129.89	24.16
OVL-IF-PR	All	CD68-/CD11c+	CK+/PDL1+	4.27	118.32	75.17	695.69	121.87
OVL-IF-PR	bg	CD68-/CD11c+	CK+/PDL1+	56.51	190.28	204.66	328.24	83.78
OVL-IF-PR	stroma	CD68-/CD11c+	CK+/PDL1+	5.12	238.47	148.31	815.82	215.17
OVL-IF-PR	tumor	CD68-/CD11c+	CK+/PDL1+	4.27	96.77	58.16	671.73	112.56
OVR-IF-PD	All	CD68-/CD11c+	CK+/PDL1+	2.4	118.41	85.41	838.75	120.33
OVR-IF-PD	bg	CD68-/CD11c+	CK+/PDL1+	2.4	263	225.44	838.75	199.3
OVR-IF-PD	stroma	CD68-/CD11c+	CK+/PDL1+	33.81	208.8	149.28	798.21	177.05
OVR-IF-PD	tumor	CD68-/CD11c+	CK+/PDL1+	6.04	84.93	69.4	458.33	73.71
Peri-IE-PR	All	CD68-/CD11c+	CK+/PDL1+	1.58	49.61	22.5	461.06	65.97
Peri-IE-PR	bg	CD68-/CD11c+	CK+/PDL1+	7.21	358.63	358.43	718.22	181.03
Peri-IE-PR	stroma	CD68-/CD11c+	CK+/PDL1+	6.18	303.37	252.98	842.63	237.84
Peri-IE-PR	tumor	CD68-/CD11c+	CK+/PDL1+	1.58	43.87	18.22	521.61	63.66
Co-T-D-PD	All	CD68+/CD11c-	CK+/PDL1+	4.72	34.75	24.77	249.84	31.88
Co-T-D-PD	bg	CD68+/CD11c-	CK+/PDL1+	#N/A	#N/A	#N/A	#N/A	#N/A
Co-T-D-PD	stroma	CD68+/CD11c-	CK+/PDL1+	17.66	148.01	109.4	528.25	116.31
Co-T-D-PD	tumor	CD68+/CD11c-	CK+/PDL1+	4.72	31.47	19.9	249.84	33.63
Om-T-PD	All	CD68+/CD11c-	CK+/PDL1+	2	35.55	21.01	308.54	46.33
Om-T-PD	bg	CD68+/CD11c-	CK+/PDL1+	333.95	407.09	335.4	551.92	125.43
Om-T-PD	stroma	CD68+/CD11c-	CK+/PDL1+	31.35	57.5	60.01	78.44	16.87
Om-T-PD	tumor	CD68+/CD11c-	CK+/PDL1+	2	35.11	20.14	308.54	49.32
OVL-IF-PR	All	CD68+/CD11c-	CK+/PDL1+	1.72	70.26	26.84	746.67	108.66
OVL-IF-PR	bg	CD68+/CD11c-	CK+/PDL1+	44.95	57.63	57.63	70.32	17.93
OVL-IF-PR	stroma	CD68+/CD11c-	CK+/PDL1+	47.14	444.25	406.59	916.69	364.95
OVL-IF-PR	tumor	CD68+/CD11c-	CK+/PDL1+	1.72	62.91	23.62	433.36	88.42
OVR-IF-PD	All	CD68+/CD11c-	CK+/PDL1+	5.06	97.66	49.65	459.29	127.12
OVR-IF-PD	bg	CD68+/CD11c-	CK+/PDL1+	105.97	308.19	273.9	516.38	154.54
OVR-IF-PD	stroma	CD68+/CD11c-	CK+/PDL1+	16.19	329.33	209.84	829.05	318.58
OVR-IF-PD	tumor	CD68+/CD11c-	CK+/PDL1+	5.06	88.5	35.57	459.29	121.62
Peri-IE-PR	All	CD68+/CD11c-	CK+/PDL1+	2.5	81.64	51.62	501.16	85.34
Peri-IE-PR	bg	CD68+/CD11c-	CK+/PDL1+	3.54	357.95	352.4	684.54	223.69
Peri-IE-PR	stroma	CD68+/CD11c-	CK+/PDL1+	73.38	372.51	303.74	767.4	219.5
Peri-IE-PR	tumor	CD68+/CD11c-	CK+/PDL1+	2.5	79.99	48.2	501.16	94.82
Co-T-D-PD	All	CD68+/CD11c+	CK+/PDL1+	6.22	48.41	36.73	204.86	38.35
Co-T-D-PD	bg	CD68+/CD11c+	CK+/PDL1+	#N/A	#N/A	#N/A	#N/A	#N/A
Co-T-D-PD	stroma	CD68+/CD11c+	CK+/PDL1+	12.91	145.84	104.99	831.69	132.45
Co-T-D-PD	tumor	CD68+/CD11c+	CK+/PDL1+	6.22	49.05	30.39	171.12	43.98
Om-T-PD	All	CD68+/CD11c+	CK+/PDL1+	2.92	36.68	29.77	228.31	33.78
Om-T-PD	bg	CD68+/CD11c+	CK+/PDL1+	231.24	329.52	360.33	396.98	87.06
Om-T-PD	stroma	CD68+/CD11c+	CK+/PDL1+	26.39	38.9	38.9	51.41	17.69
Om-T-PD	tumor	CD68+/CD11c+	CK+/PDL1+	2.92	35.84	27.18	143.54	29.71
OVL-IF-PR	All	CD68+/CD11c+	CK+/PDL1+	2.24	94.73	54.62	552.6	115.56
OVL-IF-PR	bg	CD68+/CD11c+	CK+/PDL1+	2.24	181.5	144.64	586.64	200.41
OVL-IF-PR	stroma	CD68+/CD11c+	CK+/PDL1+	411.6	411.6	411.6	411.6	#N/A
OVL-IF-PR	tumor	CD68+/CD11c+	CK+/PDL1+	4.61	78.95	41.86	479.59	90.79
OVR-IF-PD	All	CD68+/CD11c+	CK+/PDL1+	2.4	101.39	70.07	500.23	109.57
OVR-IF-PD	bg	CD68+/CD11c+	CK+/PDL1+	2.4	223.18	166.86	625.19	213.49
OVR-IF-PD	stroma	CD68+/CD11c+	CK+/PDL1+	36	229.6	241.99	421.14	152.63
OVR-IF-PD	tumor	CD68+/CD11c+	CK+/PDL1+	4.47	94.65	99	453.04	89.75
Peri-IE-PR	All	CD68+/CD11c+	CK+/PDL1+	1.58	65.5	34.56	440.76	76.81
Peri-IE-PR	bg	CD68+/CD11c+	CK+/PDL1+	2.69	342.24	330.89	878.01	215.92
Peri-IE-PR	stroma	CD68+/CD11c+	CK+/PDL1+	2.06	329.78	262.42	865.7	267.67
Peri-IE-PR	tumor	CD68+/CD11c+	CK+/PDL1+	1.58	61.17	26.83	467.27	78.1
Co-T-D-PD	All	CD8+	CK+/PDL1+	3.16	49.13	31.04	269.88	47.23
Co-T-D-PD	bg	CD8+	CK+/PDL1+	#N/A	#N/A	#N/A	#N/A	#N/A
Co-T-D-PD	stroma	CD8+	CK+/PDL1+	3.91	155.01	124.41	898.31	131.7
Co-T-D-PD	tumor	CD8+	CK+/PDL1+	3.16	36.54	20.31	301.86	45.91
Om-T-PD	All	CD8+	CK+/PDL1+	2.24	36.03	24.69	308.54	35.79
Om-T-PD	bg	CD8+	CK+/PDL1+	2.24	256.63	215.57	600.79	163.57
Om-T-PD	stroma	CD8+	CK+/PDL1+	4.95	116.76	73.45	506.11	111.35
Om-T-PD	tumor	CD8+	CK+/PDL1+	2.42	29.85	20.15	308.54	29.88
OVL-IF-PR	All	CD8+	CK+/PDL1+	1.72	126.14	80.84	695.69	131.58
OVL-IF-PR	bg	CD8+	CK+/PDL1+	2.24	254.37	175.93	678.84	186.71
OVL-IF-PR	stroma	CD8+	CK+/PDL1+	3.35	380	379.1	916.69	237.95
OVL-IF-PR	tumor	CD8+	CK+/PDL1+	1.72	88.07	47.15	721.46	107.96
OVR-IF-PD	All	CD8+	CK+/PDL1+	2.06	103.68	68.01	838.75	115.42
OVR-IF-PD	bg	CD8+	CK+/PDL1+	29.36	312.07	248.94	899.61	199.29
OVR-IF-PD	stroma	CD8+	CK+/PDL1+	4.1	305.43	250.97	963.97	234.51
OVR-IF-PD	tumor	CD8+	CK+/PDL1+	2.06	59.69	32.5	514.73	72.71
Peri-IE-PR	All	CD8+	CK+/PDL1+	1.08	60.18	31.82	485.1	75.16
Peri-IE-PR	bg	CD8+	CK+/PDL1+	2.69	349.17	333.48	907.21	202.08
Peri-IE-PR	stroma	CD8+	CK+/PDL1+	2.06	323.83	277.92	913.92	228.38
Peri-IE-PR	tumor	CD8+	CK+/PDL1+	1.08	52.23	24.03	526.71	73.52
Co-T-D-PD	All	CK+	CK+/PDL1+	1.41	27.17	12.91	292.39	37.96
Co-T-D-PD	bg	CK+	CK+/PDL1+	#N/A	#N/A	#N/A	#N/A	#N/A
Co-T-D-PD	stroma	CK+	CK+/PDL1+	6.48	134.96	120.47	862.58	111.37
Co-T-D-PD	tumor	CK+	CK+/PDL1+	1.41	27.04	12.73	314.15	38.56
Om-T-PD	All	CK+	CK+/PDL1+	2.12	39.44	26.48	308.54	39.78
Om-T-PD	bg	CK+	CK+/PDL1+	2.24	230.07	198.27	787.14	167.19
Om-T-PD	stroma	CK+	CK+/PDL1+	4.03	102.43	80.01	364.59	92.82
Om-T-PD	tumor	CK+	CK+/PDL1+	2.12	36.59	22.97	308.54	41.33
OVL-IF-PR	All	CK+	CK+/PDL1+	1.72	98.66	64.64	746.67	109.08
OVL-IF-PR	bg	CK+	CK+/PDL1+	2.24	318.55	333.06	602.81	191.16
OVL-IF-PR	stroma	CK+	CK+/PDL1+	2.92	374.16	377.05	916.69	222.69
OVL-IF-PR	tumor	CK+	CK+/PDL1+	1.72	85.22	53.88	664.69	95.59
OVR-IF-PD	All	CK+	CK+/PDL1+	1.8	79.88	40.12	699.02	106.34
OVR-IF-PD	bg	CK+	CK+/PDL1+	2.4	292.56	256.48	883.6	185.59
OVR-IF-PD	stroma	CK+	CK+/PDL1+	4.14	285.08	216.16	810.33	219.43
OVR-IF-PD	tumor	CK+	CK+/PDL1+	1.8	59.6	29.21	738	88.69
Peri-IE-PR	All	CK+	CK+/PDL1+	0.5	75.43	43.92	516.71	86.93
Peri-IE-PR	bg	CK+	CK+/PDL1+	2.69	369.17	359.23	934.19	203.71
Peri-IE-PR	stroma	CK+	CK+/PDL1+	4.47	355	335.01	887.48	235.86
Peri-IE-PR	tumor	CK+	CK+/PDL1+	0.5	71.87	37.25	540.94	90.53
Co-T-D-PD	All	CK+/PDL1+	CK+/PDL1+	1.41	8.87	6.97	255.59	9.47
Co-T-D-PD	bg	CK+/PDL1+	CK+/PDL1+	#N/A	#N/A	#N/A	#N/A	#N/A
Co-T-D-PD	stroma	CK+/PDL1+	CK+/PDL1+	6.48	120.2	82.18	406.26	105.06
Co-T-D-PD	tumor	CK+/PDL1+	CK+/PDL1+	1.41	8.73	6.97	314.15	9.88
Om-T-PD	All	CK+/PDL1+	CK+/PDL1+	2.12	31.04	19.01	308.54	36.74
Om-T-PD	bg	CK+/PDL1+	CK+/PDL1+	2.24	186.45	127.83	675.96	176.56
Om-T-PD	stroma	CK+/PDL1+	CK+/PDL1+	4.03	73.54	44.41	277.65	69.17
Om-T-PD	tumor	CK+/PDL1+	CK+/PDL1+	2.12	30.17	17.79	308.54	38.32
OVL-IF-PR	All	CK+/PDL1+	CK+/PDL1+	1.72	32.69	9.54	585.32	72.11
OVL-IF-PR	bg	CK+/PDL1+	CK+/PDL1+	2.24	220.82	70.32	593.19	287.52
OVL-IF-PR	stroma	CK+/PDL1+	CK+/PDL1+	2.92	22.51	27.04	47.14	17.02
OVL-IF-PR	tumor	CK+/PDL1+	CK+/PDL1+	1.72	30.23	9.46	585.32	63.95
OVR-IF-PD	All	CK+/PDL1+	CK+/PDL1+	1.8	48.6	24.66	604.45	69.77
OVR-IF-PD	bg	CK+/PDL1+	CK+/PDL1+	2.4	216.99	113.61	604.45	187.79
OVR-IF-PD	stroma	CK+/PDL1+	CK+/PDL1+	4.14	157.23	187.41	345.12	112.74
OVR-IF-PD	tumor	CK+/PDL1+	CK+/PDL1+	1.8	40.08	19.74	376.24	50.42
Peri-IE-PR	All	CK+/PDL1+	CK+/PDL1+	0.5	20.49	7.74	400.94	35.3
Peri-IE-PR	bg	CK+/PDL1+	CK+/PDL1+	2.69	112.02	64.26	520.9	143.73
Peri-IE-PR	stroma	CK+/PDL1+	CK+/PDL1+	8.9	57.34	20.8	159.29	69.88
Peri-IE-PR	tumor	CK+/PDL1+	CK+/PDL1+	0.5	19.91	7.65	400.94	34.59
Co-T-D-PD	All	Total Cells	CK+/PDL1+	1.41	40.01	22	292.39	46.66
Co-T-D-PD	bg	Total Cells	CK+/PDL1+	#N/A	#N/A	#N/A	#N/A	#N/A
Co-T-D-PD	stroma	Total Cells	CK+/PDL1+	3.91	172.51	140.39	906.7	143.72
Co-T-D-PD	tumor	Total Cells	CK+/PDL1+	1.41	33.94	16.72	314.89	46.12
Om-T-PD	All	Total Cells	CK+/PDL1+	2	51.98	33.67	308.54	47.76
Om-T-PD	bg	Total Cells	CK+/PDL1+	2.24	236.57	205.64	855.98	157
Om-T-PD	stroma	Total Cells	CK+/PDL1+	3.61	183.29	140.82	600.59	147.48
Om-T-PD	tumor	Total Cells	CK+/PDL1+	2	39.7	24.26	369.23	42.89
OVL-IF-PR	All	Total Cells	CK+/PDL1+	1.72	188.53	157.14	918.44	140.3
OVL-IF-PR	bg	Total Cells	CK+/PDL1+	2.24	363.26	354.09	706.94	160.15
OVL-IF-PR	stroma	Total Cells	CK+/PDL1+	2.92	446.49	451.4	931.93	195.86
OVL-IF-PR	tumor	Total Cells	CK+/PDL1+	1.72	156.55	101.72	759.87	142.76
OVR-IF-PD	All	Total Cells	CK+/PDL1+	1.8	94.36	63.29	838.75	99.93
OVR-IF-PD	bg	Total Cells	CK+/PDL1+	2.4	305.21	267.3	947.43	191.47
OVR-IF-PD	stroma	Total Cells	CK+/PDL1+	4.1	324.6	255.17	964.74	239.9
OVR-IF-PD	tumor	Total Cells	CK+/PDL1+	1.8	56.53	41.85	739.2	58.48
Peri-IE-PR	All	Total Cells	CK+/PDL1+	0.5	78.54	47.98	519.98	86.66
Peri-IE-PR	bg	Total Cells	CK+/PDL1+	2.69	375.77	360.78	934.19	195.18
Peri-IE-PR	stroma	Total Cells	CK+/PDL1+	2.06	333.93	298.49	925.19	228.5
Peri-IE-PR	tumor	Total Cells	CK+/PDL1+	0.5	68.68	35.64	540.94	86.89
Co-T-D-PD	All	CD163+	Total Cells	1.41	6.79	6.47	31.54	1.99
Co-T-D-PD	bg	CD163+	Total Cells	9.71	46	63.05	65.24	31.45
Co-T-D-PD	stroma	CD163+	Total Cells	1.41	7.05	6.65	22.14	2.23
Co-T-D-PD	tumor	CD163+	Total Cells	2.5	7.19	6.57	110.52	3.3
Om-T-PD	All	CD163+	Total Cells	1.12	8.17	6.09	94.06	7.92
Om-T-PD	bg	CD163+	Total Cells	1.5	44.42	38.8	195.43	42.55
Om-T-PD	stroma	CD163+	Total Cells	1.72	8.57	7.02	27.08	5.09
Om-T-PD	tumor	CD163+	Total Cells	1.55	8.26	6.12	94.06	8.09
OVL-IF-PR	All	CD163+	Total Cells	1.12	8.85	6.92	107.61	7.8
OVL-IF-PR	bg	CD163+	Total Cells	2.24	32.64	24.27	95.9	28.45
OVL-IF-PR	stroma	CD163+	Total Cells	1.12	7.85	6.9	40.81	4.08
OVL-IF-PR	tumor	CD163+	Total Cells	1.58	9.61	7.07	150.62	11.12
OVR-IF-PD	All	CD163+	Total Cells	1	8.3	6.1	148.03	9.49
OVR-IF-PD	bg	CD163+	Total Cells	2.4	29.52	21.07	225.57	32.31
OVR-IF-PD	stroma	CD163+	Total Cells	2.5	7.6	6.4	90.01	5.39
OVR-IF-PD	tumor	CD163+	Total Cells	1	8.46	5.91	386.97	18.8
Peri-IE-PR	All	CD163+	Total Cells	0.5	7.65	6.08	130.55	6.37
Peri-IE-PR	bg	CD163+	Total Cells	1.41	34.64	28.03	159.15	31.84
Peri-IE-PR	stroma	CD163+	Total Cells	1.12	9.77	6.55	217.2	15.28
Peri-IE-PR	tumor	CD163+	Total Cells	0.5	7.29	6.04	104.24	5.43
Co-T-D-PD	All	CD68-/CD11c+	Total Cells	1.8	6.87	6.57	19.43	1.87
Co-T-D-PD	bg	CD68-/CD11c+	Total Cells	11.72	11.72	11.72	11.72	#N/A
Co-T-D-PD	stroma	CD68-/CD11c+	Total Cells	2.92	7.25	6.72	61.5	2.81
Co-T-D-PD	tumor	CD68-/CD11c+	Total Cells	1.8	7.18	6.73	29.12	2.36
Om-T-PD	All	CD68-/CD11c+	Total Cells	1.12	8.97	7.06	56.25	6.78
Om-T-PD	bg	CD68-/CD11c+	Total Cells	1.49	29.9	27.32	67.66	20.78
Om-T-PD	stroma	CD68-/CD11c+	Total Cells	1.58	8.84	6.5	24.86	5.94
Om-T-PD	tumor	CD68-/CD11c+	Total Cells	1.12	8.96	7.29	42.34	6.05
OVL-IF-PR	All	CD68-/CD11c+	Total Cells	2.06	9.4	7.21	59.43	7.64
OVL-IF-PR	bg	CD68-/CD11c+	Total Cells	3.2	35.79	24.06	93.6	29.03
OVL-IF-PR	stroma	CD68-/CD11c+	Total Cells	2.69	8.1	7.01	32.97	4.32
OVL-IF-PR	tumor	CD68-/CD11c+	Total Cells	2.06	9.26	7.51	63.61	6.96
OVR-IF-PD	All	CD68-/CD11c+	Total Cells	1	12.01	6.58	91.4	13.88
OVR-IF-PD	bg	CD68-/CD11c+	Total Cells	2.4	34.42	31.28	99.15	23.59
OVR-IF-PD	stroma	CD68-/CD11c+	Total Cells	3.16	6.82	6.18	20.44	3.38
OVR-IF-PD	tumor	CD68-/CD11c+	Total Cells	1	18.28	7.02	386.97	50.31
Peri-IE-PR	All	CD68-/CD11c+	Total Cells	0.71	7.57	6.02	85.58	6.31
Peri-IE-PR	bg	CD68-/CD11c+	Total Cells	1.12	32.98	27.37	137.79	27.6
Peri-IE-PR	stroma	CD68-/CD11c+	Total Cells	1.12	8.99	6.58	81.7	8.88
Peri-IE-PR	tumor	CD68-/CD11c+	Total Cells	0.71	7.09	6.02	97.68	5.27
Co-T-D-PD	All	CD68+/CD11c-	Total Cells	3.35	7.68	7.32	15.91	2.27
Co-T-D-PD	bg	CD68+/CD11c-	Total Cells	#N/A	#N/A	#N/A	#N/A	#N/A
Co-T-D-PD	stroma	CD68+/CD11c-	Total Cells	3.91	7.34	6.95	12.66	1.99
Co-T-D-PD	tumor	CD68+/CD11c-	Total Cells	3.35	8.31	7.65	15.91	2.68
Om-T-PD	All	CD68+/CD11c-	Total Cells	1.5	7.86	5.9	29.72	5.57
Om-T-PD	bg	CD68+/CD11c-	Total Cells	1.5	4.37	1.5	10.12	4.98
Om-T-PD	stroma	CD68+/CD11c-	Total Cells	3.91	7.71	6.67	15.43	4.21
Om-T-PD	tumor	CD68+/CD11c-	Total Cells	2	9.12	6.67	41.4	7.71
OVL-IF-PR	All	CD68+/CD11c-	Total Cells	1.72	10.19	8.38	57.01	6.93
OVL-IF-PR	bg	CD68+/CD11c-	Total Cells	12.91	44.27	46.93	70.32	25.03
OVL-IF-PR	stroma	CD68+/CD11c-	Total Cells	4.22	8.22	8.44	11.77	3.11
OVL-IF-PR	tumor	CD68+/CD11c-	Total Cells	1.72	11.09	8.06	98.74	11.93
OVR-IF-PD	All	CD68+/CD11c-	Total Cells	4.43	8.66	6.66	24.26	4.79
OVR-IF-PD	bg	CD68+/CD11c-	Total Cells	5.4	11.61	8.62	24.26	7.5
OVR-IF-PD	stroma	CD68+/CD11c-	Total Cells	4.43	8.61	6.41	14.93	3.95
OVR-IF-PD	tumor	CD68+/CD11c-	Total Cells	4.51	9.44	6.8	32.36	7.13
Peri-IE-PR	All	CD68+/CD11c-	Total Cells	1.5	9.01	6.02	48.13	7.83
Peri-IE-PR	bg	CD68+/CD11c-	Total Cells	3.54	25.13	22.2	75.56	19.98
Peri-IE-PR	stroma	CD68+/CD11c-	Total Cells	4.3	9.99	10.19	23.19	5.46
Peri-IE-PR	tumor	CD68+/CD11c-	Total Cells	1.5	7.95	6	46.74	6.57
Co-T-D-PD	All	CD68+/CD11c+	Total Cells	3.54	7.43	7.18	16.26	2.05
Co-T-D-PD	bg	CD68+/CD11c+	Total Cells	#N/A	#N/A	#N/A	#N/A	#N/A
Co-T-D-PD	stroma	CD68+/CD11c+	Total Cells	3.54	7.55	7.28	16.26	2.58
Co-T-D-PD	tumor	CD68+/CD11c+	Total Cells	3.64	7.76	7.28	14	2.1
Om-T-PD	All	CD68+/CD11c+	Total Cells	1.49	8.51	6.97	42.23	6.01
Om-T-PD	bg	CD68+/CD11c+	Total Cells	1.49	20.05	16.43	42.23	20.61
Om-T-PD	stroma	CD68+/CD11c+	Total Cells	5.22	6.93	6.93	8.63	2.41
Om-T-PD	tumor	CD68+/CD11c+	Total Cells	2.06	8.31	7.02	22.12	4.92
OVL-IF-PR	All	CD68+/CD11c+	Total Cells	2.24	14.34	7.51	122.83	18.7
OVL-IF-PR	bg	CD68+/CD11c+	Total Cells	2.24	36.79	24.95	107.51	40.09
OVL-IF-PR	stroma	CD68+/CD11c+	Total Cells	4.27	9.93	8.63	16.24	4.69
OVL-IF-PR	tumor	CD68+/CD11c+	Total Cells	4.27	15.04	6.84	180.97	23.8
OVR-IF-PD	All	CD68+/CD11c+	Total Cells	2.4	17.76	6.62	113.6	22.69
OVR-IF-PD	bg	CD68+/CD11c+	Total Cells	2.4	56.19	48.23	225.57	52.87
OVR-IF-PD	stroma	CD68+/CD11c+	Total Cells	4.03	6.63	5.92	10.51	2.26
OVR-IF-PD	tumor	CD68+/CD11c+	Total Cells	4.47	10.92	6	87.51	17.37
Peri-IE-PR	All	CD68+/CD11c+	Total Cells	1.41	9.34	6.1	131.28	11.34
Peri-IE-PR	bg	CD68+/CD11c+	Total Cells	1.41	32.75	28.44	149.95	31.53
Peri-IE-PR	stroma	CD68+/CD11c+	Total Cells	2.06	9.26	6.66	22.9	6.31
Peri-IE-PR	tumor	CD68+/CD11c+	Total Cells	1.58	8.15	6.02	131.28	9.79
Co-T-D-PD	All	CD8+	Total Cells	1.41	6.84	6.5	25.91	2.13
Co-T-D-PD	bg	CD8+	Total Cells	22.26	41.3	41.3	60.35	26.93
Co-T-D-PD	stroma	CD8+	Total Cells	1.41	6.95	6.52	23.22	2.33
Co-T-D-PD	tumor	CD8+	Total Cells	1.8	7.33	6.72	110.52	3.57
Om-T-PD	All	CD8+	Total Cells	0.71	9.15	6.52	127.01	9.25
Om-T-PD	bg	CD8+	Total Cells	1.5	39.79	32.54	195.43	34.29
Om-T-PD	stroma	CD8+	Total Cells	0.71	9.61	6.86	152.46	12.71
Om-T-PD	tumor	CD8+	Total Cells	1.55	8.96	6.52	94.06	8.09
OVL-IF-PR	All	CD8+	Total Cells	1.12	9.41	7.11	89.31	8.12
OVL-IF-PR	bg	CD8+	Total Cells	1.58	36.45	22.67	165.9	38.72
OVL-IF-PR	stroma	CD8+	Total Cells	1.12	8.64	6.71	86.17	6.93
OVL-IF-PR	tumor	CD8+	Total Cells	1.72	10.11	7.77	150.62	10.27
OVR-IF-PD	All	CD8+	Total Cells	0.71	9.66	6.5	184.52	12.66
OVR-IF-PD	bg	CD8+	Total Cells	1.58	32.64	24.26	225.57	33.46
OVR-IF-PD	stroma	CD8+	Total Cells	0.71	8.1	6.86	150.53	8.04
OVR-IF-PD	tumor	CD8+	Total Cells	1	7.74	6.04	127.33	8.45
Peri-IE-PR	All	CD8+	Total Cells	0.71	8.34	6.09	131.28	7.89
Peri-IE-PR	bg	CD8+	Total Cells	1.12	34.95	29.32	171.27	31.05
Peri-IE-PR	stroma	CD8+	Total Cells	1	9.17	6.52	91.6	9.2
Peri-IE-PR	tumor	CD8+	Total Cells	0.71	7.44	6.02	131.28	6.3
Co-T-D-PD	All	CK+	Total Cells	1.41	6.65	6.4	287.48	2.69
Co-T-D-PD	bg	CK+	Total Cells	5.49	84.63	33.09	426.3	121.76
Co-T-D-PD	stroma	CK+	Total Cells	2.83	7.18	7	13.2	2.14
Co-T-D-PD	tumor	CK+	Total Cells	1.41	6.64	6.4	53.64	2.04
Om-T-PD	All	CK+	Total Cells	2	13.8	8.98	127.01	13.91
Om-T-PD	bg	CK+	Total Cells	2.24	60.69	46.87	195.43	46.04
Om-T-PD	stroma	CK+	Total Cells	3.61	9.27	8.46	23.55	4.36
Om-T-PD	tumor	CK+	Total Cells	2	12.43	8.5	70.24	11.18
OVL-IF-PR	All	CK+	Total Cells	1.5	10.23	7.6	122.83	9.55
OVL-IF-PR	bg	CK+	Total Cells	2.24	41.02	30.09	167.61	37.03
OVL-IF-PR	stroma	CK+	Total Cells	2.92	10.95	9.45	86.17	7.98
OVL-IF-PR	tumor	CK+	Total Cells	1.5	10.31	7.44	180.97	12.6
OVR-IF-PD	All	CK+	Total Cells	1.58	13.66	7.7	148.03	16.28
OVR-IF-PD	bg	CK+	Total Cells	1.58	35.81	28.4	148.03	28.28
OVR-IF-PD	stroma	CK+	Total Cells	4.1	10.59	9.24	26.18	4.85
OVR-IF-PD	tumor	CK+	Total Cells	1.8	13.11	6.8	386.97	25.37
Peri-IE-PR	All	CK+	Total Cells	0.5	9.05	6.66	114.1	7.75
Peri-IE-PR	bg	CK+	Total Cells	1.12	37.81	31.41	218.2	31.33
Peri-IE-PR	stroma	CK+	Total Cells	1	10.48	7.77	158.5	11.47
Peri-IE-PR	tumor	CK+	Total Cells	0.5	8.27	6.5	212.24	7.13
Co-T-D-PD	All	CK+/PDL1+	Total Cells	1.41	6.51	6.34	24.9	1.79
Co-T-D-PD	bg	CK+/PDL1+	Total Cells	#N/A	#N/A	#N/A	#N/A	#N/A
Co-T-D-PD	stroma	CK+/PDL1+	Total Cells	3.91	7.8	7.91	11.96	1.96
Co-T-D-PD	tumor	CK+/PDL1+	Total Cells	1.41	6.52	6.33	32.88	1.84
Om-T-PD	All	CK+/PDL1+	Total Cells	2	10.82	7.5	74.3	10.48
Om-T-PD	bg	CK+/PDL1+	Total Cells	2.24	49.83	42.2	195.43	45.22
Om-T-PD	stroma	CK+/PDL1+	Total Cells	3.61	8.01	6.92	16.91	3.82
Om-T-PD	tumor	CK+/PDL1+	Total Cells	2	10.1	7.44	70.24	8.57
OVL-IF-PR	All	CK+/PDL1+	Total Cells	1.72	9.29	6.8	107.61	11.12
OVL-IF-PR	bg	CK+/PDL1+	Total Cells	2.24	46.91	52.14	102.4	40.32
OVL-IF-PR	stroma	CK+/PDL1+	Total Cells	2.92	5.97	5.12	11.77	3.27
OVL-IF-PR	tumor	CK+/PDL1+	Total Cells	1.72	8.99	6.8	126.57	11.32
OVR-IF-PD	All	CK+/PDL1+	Total Cells	1.8	11.02	6.99	148.03	12.96
OVR-IF-PD	bg	CK+/PDL1+	Total Cells	2.4	37.18	29.36	148.03	32.83
OVR-IF-PD	stroma	CK+/PDL1+	Total Cells	4.1	10.55	9.42	26.18	5.82
OVR-IF-PD	tumor	CK+/PDL1+	Total Cells	1.8	11.19	6.71	127.33	16.13
Peri-IE-PR	All	CK+/PDL1+	Total Cells	0.5	6.6	5.7	64.26	4.88
Peri-IE-PR	bg	CK+/PDL1+	Total Cells	2.69	21.55	7.36	84.89	23.74
Peri-IE-PR	stroma	CK+/PDL1+	Total Cells	2.06	8.46	7	20.41	5.19
Peri-IE-PR	tumor	CK+/PDL1+	Total Cells	0.5	6.47	5.7	59.73	4.35
Co-T-D-PD	All	Total Cells	Total Cells	1.41	6.77	6.46	287.48	2.52
Co-T-D-PD	bg	Total Cells	Total Cells	5.49	126.89	63.05	439.5	145.43
Co-T-D-PD	stroma	Total Cells	Total Cells	1.41	7.36	6.9	76.37	2.76
Co-T-D-PD	tumor	Total Cells	Total Cells	1.41	6.77	6.42	110.52	2.27
Om-T-PD	All	Total Cells	Total Cells	0.71	9.92	7.28	146.22	9.11
Om-T-PD	bg	Total Cells	Total Cells	1.49	39.46	29.87	221.77	36.68
Om-T-PD	stroma	Total Cells	Total Cells	0.71	9.04	7.38	152.46	7.21
Om-T-PD	tumor	Total Cells	Total Cells	1.12	9.91	7.16	94.06	8.71
OVL-IF-PR	All	Total Cells	Total Cells	1.12	9.33	7.43	163.83	7.24
OVL-IF-PR	bg	Total Cells	Total Cells	1.58	31.76	22.94	302.2	31.21
OVL-IF-PR	stroma	Total Cells	Total Cells	1.12	9.11	7.83	86.17	5.09
OVL-IF-PR	tumor	Total Cells	Total Cells	1.5	9.38	7.16	180.97	9.99
OVR-IF-PD	All	Total Cells	Total Cells	0.71	9.35	6.92	213.9	8.81
OVR-IF-PD	bg	Total Cells	Total Cells	1.58	27.13	22.39	225.57	22.32
OVR-IF-PD	stroma	Total Cells	Total Cells	0.71	9.02	7.91	159.52	5.89
OVR-IF-PD	tumor	Total Cells	Total Cells	1	7.71	6.18	386.97	9.81
Peri-IE-PR	All	Total Cells	Total Cells	0.5	9.2	6.74	131.28	7.9
Peri-IE-PR	bg	Total Cells	Total Cells	1.12	37.13	31.96	218.2	29.71
Peri-IE-PR	stroma	Total Cells	Total Cells	1	10.73	7.57	274.69	13.5
Peri-IE-PR	tumor	Total Cells	Total Cells	0.5	8.17	6.49	212.24	6.76

## Sheet: Table S3-3
Supplementary Table 3-3. Summary statistics of nearest-neighbor distances across primary and metastatic lesions.
metric	Site	n	mean	sd	sem	median	IQR
CK+PD-L1+ CD68+CD11c+	Colon	7258	175.295	100.761	1.18273	157.545	130.632
CK+PD-L1+ CD68+CD11c+	Right ovary	342	228.329	130.588	7.06139	220.092	146.809
CK+PD-L1+ CD68+CD11c+	Omentum	353	97.0994	92.4556	4.92091	66.1855	88.5444
CK+PD-L1+ CD68+CD11c+	Left ovary	195	74.0139	75.5153	5.40776	43.226	84.1089
CK+PD-L1+ CD68+CD11c+	Peritoneum	1321	48.7061	47.2231	1.29928	33.2561	57.5906
CK+PD-L1+ CD8+	Colon	7258	39.3373	28.7234	0.337153	31.8904	30.3886
CK+PD-L1+ CD8+	Right ovary	342	36.9801	38.4648	2.07994	26.454	34.8676
CK+PD-L1+ CD8+	Omentum	353	24.3394	21.8091	1.16078	18.0737	20.1597
CK+PD-L1+ CD8+	Left ovary	195	19.7083	28.8408	2.06533	9.52733	10.7206
CK+PD-L1+ CD8+	Peritoneum	1321	9.92366	9.73734	0.26791	6.67083	5.47186
CD8+ CD68+/CD11c-	Colon	535	123.9	101.085	4.3703	91.2527	113.024
CD8+ CD68+/CD11c-	Right ovary	139	222.199	158.166	13.4154	190.327	178.32
CD8+ CD68+/CD11c-	Omentum	70	160.711	119.355	14.2657	151.411	159.779
CD8+ CD68+/CD11c-	Left ovary	134	267.539	187.957	16.237	216.495	276.602
CD8+ CD68+/CD11c-	Peritoneum	300	314.788	171.847	9.92156	317.481	251.395
CD8+ CD163+	Colon	649	16.394	28.0962	1.10287	9.82344	10.4881
CD8+ CD163+	Right ovary	373	46.871	71.646	3.70969	28.1517	44.7966
CD8+ CD163+	Omentum	88	48.3824	56.8232	6.05738	35.463	47.5165
CD8+ CD163+	Left ovary	386	40.996	55.2784	2.81359	21.961	48.2113
CD8+ CD163+	Peritoneum	484	86.5488	93.8208	4.26458	60.0452	100.439
For each site, the number of cell pairs (n), mean distance, standard deviation (sd), standard error of the mean (sem), median, and interquartile range (IQR) are provided.
Global differences across sites were statistically significant for all four metrics (one-way ANOVA, p < 2×10⁻¹⁶),
with a monotonic trend consistent with pembrolizumab responsiveness confirmed by Jonckheere–Terpstra test (p < 2×10⁻¹⁶).
Full distributions of single-cell measurements are shown in Supplementary Figure S3-2.

## Sheet: Table S4-1
Supplementary Table 4-1. Cluster‐specific significant marker genes for major cell populations
p_val	avg_log2FC	pct.1	pct.2	p_val_adj	cluster	gene
0	2.85023	0.813	0.147	0	CD8	NKG7
0	2.88001	0.831	0.172	0	CD8	CST7
0	2.62895	0.841	0.198	0	CD8	CD3E
0	3.28075	0.973	0.344	0	CD8	CCL5
0	4.64697	0.683	0.066	0	CD8	CD8A
0	3.06458	0.683	0.091	0	CD8	CTSW
0	3.23305	0.692	0.105	0	CD8	GZMA
0	2.87287	0.868	0.282	0	CD8	TUBA4A
0	-5.29344	0.046	0.629	0	CD8	SERPING1
0	-5.34815	0.046	0.625	0	CD8	GSN
0	2.23233	0.729	0.186	0	CD8	CD7
0	-4.2446	0.057	0.598	0	CD8	TIMP2
0	-4.08404	0.252	0.754	0	CD8	CST3
0	-4.8625	0.033	0.528	0	CD8	LGALS3BP
0	1.95179	0.875	0.387	0	CD8	CORO1A
0	-4.89573	0.037	0.521	0	CD8	PLTP
0	2.63861	0.601	0.121	0	CD8	CD3D
0	-4.29804	0.041	0.513	0	CD8	MARCKS
0	2.18785	0.835	0.363	0	CD8	RGCC
0	2.25347	0.899	0.431	0	CD8	CXCR4
0	-4.6465	0.054	0.521	0	CD8	SERPINF1
0	2.03345	0.867	0.402	0	CD8	CRIP1
0	2.3139	0.609	0.147	0	CD8	LCK
0	-5.55887	0.018	0.48	0	CD8	GAS6
0	-3.22069	0.19	0.65	0	CD8	NPC2
0	-4.61587	0.051	0.51	0	CD8	SELENOP
0	-3.70168	0.093	0.551	0	CD8	GRN
0	-4.21205	0.06	0.517	0	CD8	TMEM176B
0	-4.41576	0.042	0.497	0	CD8	TMEM176A
0	2.42542	0.757	0.302	0	CD8	SLC7A5
0	-5.4276	0.014	0.466	0	CD8	LRP1
0	1.80663	0.768	0.32	0	CD8	RAC2
0	-4.84869	0.159	0.606	0	CD8	SPARC
0	-3.39631	0.083	0.527	0	CD8	FCGRT
0	-3.87451	0.228	0.668	0	CD8	TIMP1
0	2.10126	0.693	0.255	0	CD8	CD52
0	1.52147	0.804	0.368	0	CD8	LSP1
0	1.60457	0.936	0.502	0	CD8	DUSP2
0	1.90615	0.751	0.319	0	CD8	IL2RG
0	-4.58565	0.092	0.523	0	CD8	IGFBP4
0	1.75708	0.701	0.27	0	CD8	DUSP4
0	-4.75191	0.146	0.576	0	CD8	IGFBP7
0	-3.97289	0.033	0.462	0	CD8	TSPAN4
0	-2.97604	0.143	0.572	0	CD8	PLD3
0	-4.95202	0.029	0.456	0	CD8	APP
0	-3.85802	0.051	0.476	0	CD8	CTSL
0	-2.87457	0.157	0.581	0	CD8	CEBPD
0	-6.15502	0.098	0.515	0	CD8	COL1A1
0	1.88103	0.838	0.422	0	CD8	PTPRC
0	2.15765	0.706	0.294	0	CD8	DOK2
0	-5.82006	0.106	0.512	0	CD8	COL1A2
0	4.73621	0.435	0.029	0	CD8	CD8B
0	-5.60401	0.118	0.523	0	CD8	DCN
0	3.81561	0.455	0.052	0	CD8	GZMH
0	2.18035	0.682	0.28	0	CD8	SAMSN1
0	1.35463	0.96	0.558	0	CD8	SRGN
0	-5.44681	0.039	0.44	0	CD8	COL6A2
0	-4.20167	0.038	0.439	0	CD8	TCEAL4
0	-6.36704	0.059	0.459	0	CD8	SFRP4
0	2.87041	0.507	0.11	0	CD8	OASL
0	2.01191	0.638	0.244	0	CD8	FYN
0	-5.11927	0.017	0.408	0	CD8	CXCL12
0	-5.22673	0.046	0.436	0	CD8	RARRES2
0	-5.48846	0.027	0.417	0	CD8	C3
0	2.05925	0.906	0.518	0	CD8	TGFB1
0	-5.2402	0.01	0.397	0	CD8	EPHX1
0	-2.40798	0.095	0.481	0	CD8	CRTAP
0	2.9545	0.467	0.081	0	CD8	GZMM
0	1.92381	0.698	0.312	0	CD8	HCST
0	2.06786	0.557	0.174	0	CD8	TRBC2
0	2.26279	0.625	0.242	0	CD8	SLC9A3R1
0	3.41428	0.433	0.051	0	CD8	KLRK1
0	-5.23257	0.027	0.409	0	CD8	MDK
0	-5.58913	0.028	0.41	0	CD8	C1S
0	3.27663	0.463	0.082	0	CD8	GZMK
0	-3.27526	0.06	0.441	0	CD8	CTSH
0	-4.9486	0.038	0.417	0	CD8	CALD1
0	-4.42747	0.016	0.393	0	CD8	TCF4
0	-5.83402	0.028	0.402	0	CD8	AEBP1
0	2.0149	0.551	0.18	0	CD8	ACAP1
0	1.64769	0.957	0.587	0	CD8	IL32
0	-2.10409	0.187	0.556	0	CD8	BRI3
0	2.01713	0.518	0.15	0	CD8	CD2
0	-3.22598	0.273	0.641	0	CD8	CTSB
0	-5.46299	0.019	0.387	0	CD8	MMP2
0	-2.2473	0.112	0.479	0	CD8	CD59
0	-3.22871	0.456	0.823	0	CD8	PSAP
0	-4.79281	0.012	0.378	0	CD8	PMP22
0	-3.1439	0.226	0.592	0	CD8	CTSZ
0	-5.66328	0.017	0.383	0	CD8	COL6A1
0	-3.6809	0.024	0.389	0	CD8	RAB31
0	-3.04096	0.293	0.657	0	CD8	EGR1
0	-4.35721	0.073	0.436	0	CD8	FN1
0	-4.50264	0.05	0.413	0	CD8	MYL9
0	-3.48186	0.06	0.421	0	CD8	NUPR1
0	-5.02907	0.034	0.393	0	CD8	HTRA1
0	-5.60848	0.027	0.385	0	CD8	IGFBP5
0	-4.98121	0.059	0.416	0	CD8	MGP
0	-5.80933	0.043	0.399	0	CD8	CCN1
0	-5.96595	0.019	0.375	0	CD8	ISLR
0	1.55433	0.807	0.452	0	CD8	CREM
0	1.44218	0.879	0.524	0	CD8	ARHGDIB
0	-2.82884	0.05	0.403	0	CD8	BASP1
0	-5.14655	0.075	0.428	0	CD8	COL3A1
0	-5.75359	0.029	0.38	0	CD8	C7
0	1.7059	0.688	0.337	0	CD8	STK17A
0	-4.47608	0.082	0.431	0	CD8	TAGLN
0	1.17499	0.891	0.546	0	CD8	NR4A2
0	1.70252	0.836	0.491	0	CD8	TNFAIP3
0	-4.77934	0.029	0.373	0	CD8	TPM2
0	2.49592	0.409	0.065	0	CD8	GZMB
0	2.60487	0.411	0.068	0	CD8	PRF1
0	1.91361	0.544	0.207	0	CD8	SEPTIN1
0	1.94989	0.555	0.219	0	CD8	RBM38
0	2.63629	0.431	0.095	0	CD8	LIME1
0	2.20595	0.488	0.154	0	CD8	RASAL3
0	-2.37219	0.435	0.768	0	CD8	IFITM3
0	2.53636	0.502	0.17	0	CD8	APOBEC3G
0	-4.82847	0.051	0.382	0	CD8	BGN
0	-5.2033	0.029	0.36	0	CD8	SPARCL1
0	-4.49374	0.019	0.349	0	CD8	KLF4
0	1.54157	0.485	0.155	0	CD8	SPOCK2
0	-4.05894	0.017	0.347	0	CD8	IFNGR2
0	1.51698	0.814	0.485	0	CD8	EZR
0	-4.45291	0.028	0.357	0	CD8	LGMN
0	1.96016	0.487	0.159	0	CD8	RHOH
0	1.10028	0.757	0.43	0	CD8	S100A4
0	-4.87511	0.011	0.338	0	CD8	TCEAL9
0	-4.20555	0.025	0.352	0	CD8	BEX3
0	1.85369	0.452	0.126	0	CD8	PDCD1
0	2.24641	0.429	0.103	0	CD8	IL2RB
0	-5.99338	0.031	0.356	0	CD8	CCN2
0	-4.62283	0.016	0.34	0	CD8	CTSF
0	1.92221	0.654	0.334	0	CD8	LEPROTL1
0	-5.43304	0.02	0.338	0	CD8	COL6A3
0	2.07015	0.436	0.119	0	CD8	SH2D2A
0	-4.42485	0.013	0.33	0	CD8	PLXDC2
0	1.7474	0.764	0.448	0	CD8	YPEL5
0	-1.42913	0.384	0.699	0	CD8	NME2
0	1.79367	0.726	0.412	0	CD8	PPP1R2
0	-5.516	0.006	0.319	0	CD8	NRP2
0	2.92472	0.377	0.066	0	CD8	CXCR6
0	1.8383	0.559	0.25	0	CD8	TENT5C
0	1.59157	0.677	0.368	0	CD8	LCP1
0	1.4114	0.75	0.445	0	CD8	BCL3
0	3.27442	0.35	0.049	0	CD8	ZNF683
0	2.25276	0.417	0.117	0	CD8	TBC1D10C
0	2.42277	0.431	0.132	0	CD8	PTPN22
0	2.18812	0.476	0.181	0	CD8	ARHGAP9
0	1.75331	0.466	0.172	0	CD8	CD69
0	2.18841	0.425	0.131	0	CD8	LAG3
0	1.40827	0.755	0.465	0	CD8	FKBP4
0	-2.46647	0.484	0.772	0	CD8	FOS
0	1.99691	0.617	0.329	0	CD8	METRNL
0	2.36905	0.423	0.136	0	CD8	RUNX3
0	2.49905	0.376	0.09	0	CD8	TRBC1
0	1.7159	0.581	0.296	0	CD8	STK17B
0	-1.7539	0.434	0.719	0	CD8	CD63
0	2.75627	0.348	0.063	0	CD8	MATK
0	1.85132	0.527	0.243	0	CD8	ALOX5AP
0	3.17028	0.334	0.05	0	CD8	SLA2
0	1.9803	0.548	0.269	0	CD8	ADGRE5
0	1.52709	0.609	0.331	0	CD8	LIMD2
0	2.00535	0.399	0.122	0	CD8	LAT
0	1.72973	0.616	0.341	0	CD8	ARHGEF1
0	1.48151	0.873	0.601	0	CD8	CACYBP
0	2.14078	0.376	0.105	0	CD8	SKAP1
0	2.82488	0.33	0.06	0	CD8	CD3G
0	1.88627	0.589	0.32	0	CD8	JMJD6
0	1.58768	0.598	0.331	0	CD8	SLC2A3
0	2.09481	0.401	0.135	0	CD8	RHOF
0	2.64924	0.357	0.092	0	CD8	C12orf75
0	2.63058	0.339	0.076	0	CD8	CD96
0	1.93468	0.512	0.25	0	CD8	SUN2
0	2.03613	0.36	0.102	0	CD8	ZAP70
0	2.37711	0.847	0.589	0	CD8	ANXA1
0	2.10479	0.356	0.098	0	CD8	CD6
0	1.37539	0.851	0.594	0	CD8	DNAJB6
0	1.33194	0.734	0.482	0	CD8	AHSA1
0	2.52923	0.321	0.071	0	CD8	TC2N
0	1.6339	0.891	0.648	0	CD8	LDHA
0	2.55744	0.346	0.104	0	CD8	AUTS2
0	1.11573	0.837	0.599	0	CD8	IRF1
0	1.13553	0.918	0.684	0	CD8	SH3BGRL3
0	1.71134	0.983	0.754	0	CD8	BTG1
0	1.44631	0.779	0.555	0	CD8	UBE2S
0	2.02463	0.959	0.736	0	CD8	ZFP36L2
0	2.44923	0.295	0.072	0	CD8	CXCR3
0	2.77199	0.259	0.045	0	CD8	KLRD1
0	1.40831	0.803	0.59	0	CD8	PGK1
0	1.25548	0.959	0.747	0	CD8	HSPH1
0	1.42869	0.85	0.642	0	CD8	SRSF2
0	2.75701	0.257	0.053	0	CD8	CAMK4
0	1.48882	0.862	0.659	0	CD8	SRSF7
0	1.14624	0.773	0.574	0	CD8	SELENOK
0	1.49269	0.765	0.566	0	CD8	TSC22D3
0	1.13273	0.959	0.765	0	CD8	HSPD1
0	1.23979	0.974	0.791	0	CD8	DNAJA1
0	1.21784	0.753	0.577	0	CD8	DDX24
0	1.12755	0.966	0.79	0	CD8	HSPE1
0	1.18976	0.918	0.751	0	CD8	SARAF
0	1.27436	0.933	0.767	0	CD8	CALM1
0	1.20163	0.85	0.692	0	CD8	SOD1
0	1.07097	0.972	0.816	0	CD8	UBB
0	1.38369	0.998	0.922	0	CD8	HSPA8
0	1.08318	0.999	0.934	0	CD8	HLA-B
0	1.20014	0.995	0.93	0	CD8	HSP90AA1
0	1.04588	0.989	0.93	0	CD8	PTMA
0	1.08789	0.995	0.944	0	CD8	HSP90AB1
0	-1.50262	0.896	0.931	0	CD8	VIM
4.76165e-307	-4.28623	0.033	0.353	1.74281e-302	CD8	A2M
8.4437e-306	-4.95508	0.013	0.324	3.09048e-301	CD8	SLC40A1
2.46796e-305	-2.50146	0.096	0.445	9.03298e-301	CD8	SGK1
7.23826e-305	2.06769	0.431	0.177	2.64928e-300	CD8	AKNA
2.1276e-303	1.94402	0.373	0.122	7.78722e-299	CD8	PPP1R16B
9.27321e-302	-2.85797	0.051	0.386	3.39409e-297	CD8	CREG1
3.39682e-299	-4.98963	0.014	0.321	1.24327e-294	CD8	IGF1
4.51208e-298	2.37376	0.278	0.068	1.65147e-293	CD8	PTPRCAP
7.27234e-298	-3.35143	0.083	0.408	2.66175e-293	CD8	LTBP4
4.94541e-297	-6.12305	0.011	0.311	1.81007e-292	CD8	TCF21
8.65542e-297	-2.85273	0.054	0.388	3.16797e-292	CD8	ENG
5.89229e-295	-5.77757	0.008	0.307	2.15664e-290	CD8	CLEC11A
9.90519e-294	-1.69287	0.309	0.646	3.6254e-289	CD8	LAPTM4A
6.68123e-293	-4.10431	0.053	0.369	2.4454e-288	CD8	GPNMB
7.86447e-293	1.6098	0.565	0.314	2.87847e-288	CD8	VPS37B
6.98043e-292	2.0216	0.46	0.205	2.55491e-287	CD8	PDE7A
8.49765e-292	-1.61692	0.436	0.7	3.11022e-287	CD8	LGALS3
3.58013e-291	-3.8933	0.018	0.324	1.31036e-286	CD8	ALDH2
6.27019e-290	-4.84407	0.031	0.334	2.29495e-285	CD8	THBS1
2.21713e-289	-5.20497	0.011	0.307	8.11493e-285	CD8	PALLD
1.76906e-287	-2.81103	0.054	0.381	6.47492e-283	CD8	PRDX4
1.80535e-287	1.14432	0.664	0.37	6.60776e-283	CD8	FYB1
2.37757e-287	2.24557	0.323	0.098	8.70215e-283	CD8	TNFSF14
3.20733e-287	-6.14072	0.007	0.298	1.17392e-282	CD8	NR2F2
3.88581e-287	-5.34652	0.007	0.3	1.42225e-282	CD8	DST
5.68989e-287	-3.87733	0.018	0.32	2.08256e-282	CD8	DAB2
9.72599e-287	-4.36346	0.011	0.308	3.55981e-282	CD8	CD302
3.27915e-286	1.64482	0.484	0.218	1.2002e-281	CD8	CYTIP
7.2515e-285	-5.38056	0.014	0.307	2.65412e-280	CD8	FHL2
1.87856e-284	-5.28015	0.013	0.305	6.87572e-280	CD8	CFH
2.89951e-284	2.34084	0.286	0.076	1.06125e-279	CD8	GATA3
4.64281e-284	-4.26363	0.027	0.327	1.69931e-279	CD8	MAFB
1.74887e-283	-2.80097	0.041	0.359	6.40104e-279	CD8	SERPINB6
6.1172e-281	-5.51551	0.014	0.304	2.23896e-276	CD8	C1R
3.5124e-280	2.67818	0.315	0.098	1.28557e-275	CD8	MT1F
6.30666e-279	-3.98012	0.018	0.314	2.3083e-274	CD8	ACTN1
6.60738e-278	1.63603	0.442	0.183	2.41837e-273	CD8	ICAM3
1.56132e-277	-1.42526	0.585	0.775	5.71457e-273	CD8	LGALS1
2.44681e-275	-2.50497	0.086	0.408	8.95556e-271	CD8	RNF130
6.9463e-274	1.64958	0.598	0.388	2.54241e-269	CD8	FAM177A1
7.97249e-274	-4.55298	0.02	0.308	2.91801e-269	CD8	CAVIN1
9.39535e-273	-2.95059	0.037	0.344	3.43879e-268	CD8	TSPAN3
1.90793e-272	2.03907	0.306	0.089	6.9832e-268	CD8	TRAC
3.36062e-272	-4.18667	0.013	0.299	1.23002e-267	CD8	KCTD12
4.19728e-271	-4.60875	0.007	0.288	1.53625e-266	CD8	HNMT
5.44425e-271	-5.80852	0.013	0.293	1.99265e-266	CD8	COL14A1
3.77127e-270	-3.46861	0.021	0.314	1.38032e-265	CD8	HEBP1
1.90269e-269	2.40272	0.29	0.083	6.96403e-265	CD8	STAT4
2.83675e-269	2.25497	0.267	0.068	1.03828e-264	CD8	CD5
6.40656e-269	-4.84172	0.013	0.294	2.34486e-264	CD8	FILIP1L
2.86963e-268	-1.074	0.781	0.85	1.05031e-263	CD8	ITM2B
9.16337e-268	-4.05373	0.014	0.298	3.35389e-263	CD8	EPB41L2
2.71645e-267	-4.82344	0.016	0.298	9.9425e-263	CD8	RBP1
5.22872e-266	1.07378	0.762	0.596	1.91376e-261	CD8	BRD2
1.21794e-265	1.95649	0.339	0.114	4.45778e-261	CD8	CLEC2D
5.58937e-265	-5.61828	0.004	0.277	2.04576e-260	CD8	EMP2
7.14466e-265	1.73895	0.339	0.108	2.61502e-260	CD8	CD247
1.36983e-264	1.04361	0.726	0.479	5.01372e-260	CD8	COTL1
2.07334e-264	-2.28802	0.076	0.397	7.58865e-260	CD8	NFIC
1.50001e-263	-4.99895	0.008	0.284	5.49019e-259	CD8	MMP14
2.02216e-263	-2.86713	0.07	0.375	7.40131e-259	CD8	CD9
5.7387e-263	1.59734	0.522	0.276	2.10042e-258	CD8	PDE4B
1.70647e-262	-4.07751	0.033	0.318	6.24587e-258	CD8	SERPINE2
2.21063e-261	-4.90432	0.024	0.303	8.09113e-257	CD8	CCDC80
4.2978e-261	2.04787	0.354	0.129	1.57304e-256	CD8	PSTPIP1
4.61415e-261	-4.54182	0.009	0.283	1.68882e-256	CD8	NECTIN2
5.37356e-261	-1.75121	0.296	0.596	1.96678e-256	CD8	ANXA2
8.23335e-261	-4.37274	0.009	0.284	3.01349e-256	CD8	UBE2E2
4.14915e-260	-2.53499	0.066	0.375	1.51863e-255	CD8	BLVRB
6.99079e-260	-5.17771	0.011	0.283	2.5587e-255	CD8	EFEMP2
2.08742e-259	-1.72699	0.169	0.509	7.64018e-255	CD8	GRINA
5.04319e-259	1.19157	0.674	0.472	1.84586e-254	CD8	PSMB9
4.82657e-258	1.49361	0.588	0.38	1.76657e-253	CD8	EVL
1.36272e-257	-3.00937	0.119	0.423	4.9877e-253	CD8	IER3
2.83788e-257	1.26228	0.659	0.481	1.03869e-252	CD8	RBM8A
3.68718e-257	1.19276	0.685	0.477	1.34954e-252	CD8	CHORDC1
5.11743e-256	2.08117	0.296	0.089	1.87303e-251	CD8	CYFIP2
3.1886e-255	-6.35807	0.004	0.268	1.16706e-250	CD8	EMILIN1
3.50523e-255	1.47147	0.473	0.22	1.28295e-250	CD8	ETS1
1.83613e-254	2.30482	0.263	0.071	6.72042e-250	CD8	BCL11B
2.34984e-254	-6.34616	0.004	0.267	8.60066e-250	CD8	LAMB2
1.22064e-253	-4.55658	0.011	0.281	4.46768e-249	CD8	ALDH1A1
4.93714e-253	-2.63062	0.046	0.342	1.80704e-248	CD8	SCPEP1
3.9597e-252	-2.56529	0.098	0.404	1.44929e-247	CD8	ASAH1
4.43827e-252	-5.34231	0.008	0.272	1.62445e-247	CD8	OLFML3
2.68118e-251	-3.23495	0.025	0.304	9.81339e-247	CD8	FGL2
9.3561e-250	1.85162	0.376	0.147	3.42443e-245	CD8	SLC38A1
8.16494e-249	-4.41953	0.009	0.274	2.98845e-244	CD8	MEF2C
5.13369e-246	2.26636	0.305	0.101	1.87898e-241	CD8	TSEN54
1.30013e-245	-4.88064	0.012	0.274	4.7586e-241	CD8	HES1
5.1469e-245	-1.71378	0.148	0.481	1.88382e-240	CD8	MGST3
6.40809e-245	-5.60375	0.008	0.265	2.34543e-240	CD8	DPYSL3
1.2614e-244	-5.354	0.011	0.269	4.61685e-240	CD8	MFAP4
8.71708e-244	-5.79925	0.006	0.262	3.19054e-239	CD8	PDGFRA
2.21056e-243	-2.79135	0.056	0.343	8.09086e-239	CD8	TSC22D1
8.8411e-243	-4.32051	0.011	0.272	3.23593e-238	CD8	TUBB6
1.53273e-242	-5.15436	0.012	0.27	5.60995e-238	CD8	PDLIM3
1.9945e-242	-6.45033	0.004	0.256	7.30008e-238	CD8	SSPN
4.1967e-242	-5.12363	0.011	0.269	1.53603e-237	CD8	EFEMP1
1.85598e-240	-5.45334	0.008	0.262	6.79306e-236	CD8	MXRA8
2.44822e-240	-2.49298	0.045	0.332	8.96074e-236	CD8	SCARB2
3.59285e-240	1.72116	0.548	0.353	1.31502e-235	CD8	CLEC2B
2.22252e-238	-4.32553	0.007	0.262	8.13466e-234	CD8	LTBR
6.62013e-238	-4.39758	0.018	0.276	2.42304e-233	CD8	RNASE1
6.77516e-238	-2.18362	0.081	0.384	2.47978e-233	CD8	VAT1
7.1e-238	2.08531	0.261	0.072	2.59867e-233	CD8	ITK
1.35168e-237	-4.56454	0.021	0.279	4.94728e-233	CD8	THY1
1.67678e-237	-3.34099	0.027	0.295	6.13718e-233	CD8	RCN1
2.85005e-237	-5.9994	0.006	0.256	1.04315e-232	CD8	ID4
5.54714e-237	-2.11438	0.111	0.419	2.03031e-232	CD8	ATOX1
1.28308e-236	-4.07919	0.014	0.272	4.6962e-232	CD8	CPVL
1.38947e-236	1.42348	0.58	0.373	5.08559e-232	CD8	FOSL2
2.85145e-236	-1.96108	0.12	0.437	1.04366e-231	CD8	VEGFB
3.22549e-236	-3.50698	0.018	0.279	1.18056e-231	CD8	CLIC4
5.19298e-234	-3.28422	0.058	0.334	1.90068e-229	CD8	TPM1
1.07935e-231	-5.04229	0.008	0.256	3.95053e-227	CD8	OAF
2.42336e-231	-3.67442	0.015	0.27	8.86975e-227	CD8	RAB13
1.40836e-230	-1.61147	0.145	0.462	5.15472e-226	CD8	YBX3
3.64749e-228	-4.94795	0.007	0.252	1.33502e-223	CD8	FXYD6
4.04925e-227	1.16229	0.641	0.452	1.48207e-222	CD8	PLAAT4
1.34655e-226	-2.05311	0.068	0.359	4.92849e-222	CD8	PRCP
1.50979e-225	-3.65459	0.016	0.267	5.52598e-221	CD8	CYFIP1
9.72598e-224	-2.84565	0.031	0.292	3.55981e-219	CD8	GAA
1.34993e-223	1.39425	0.497	0.262	4.94086e-219	CD8	BIRC3
1.76756e-223	-4.26985	0.015	0.261	6.46945e-219	CD8	CNN3
2.09255e-223	-1.02292	0.559	0.748	7.65893e-219	CD8	GABARAP
2.60004e-222	-4.62957	0.036	0.289	9.5164e-218	CD8	CCL2
1.03841e-221	-3.30381	0.051	0.308	3.80068e-217	CD8	SPON2
1.9122e-221	1.02759	0.746	0.588	6.99883e-217	CD8	TUBB4B
1.12146e-219	-4.6927	0.028	0.274	4.10465e-215	CD8	IGFBP6
4.194e-219	-2.6797	0.037	0.299	1.53505e-214	CD8	SORBS3
5.16954e-219	-2.34206	0.046	0.316	1.8921e-214	CD8	DSE
2.46063e-218	-4.24566	0.031	0.278	9.00617e-214	CD8	IGFBP2
1.09124e-217	1.47386	0.532	0.333	3.99404e-213	CD8	WIPF1
1.83239e-217	-4.23545	0.027	0.272	6.70671e-213	CD8	PRSS23
2.06372e-217	1.421	0.549	0.352	7.55341e-213	CD8	TAP1
4.83031e-216	-3.6549	0.015	0.257	1.76794e-211	CD8	CPQ
1.14654e-215	-2.23106	0.051	0.322	4.19647e-211	CD8	LEPROT
1.37596e-215	-1.63095	0.131	0.442	5.03614e-211	CD8	TMEM14C
2.81307e-215	-3.00321	0.023	0.271	1.02961e-210	CD8	PLOD1
5.11393e-215	1.67994	0.425	0.211	1.87175e-210	CD8	GNG2
4.10607e-214	-1.66239	0.133	0.437	1.50286e-209	CD8	AKR1A1
1.04817e-212	-3.82403	0.05	0.302	3.83642e-208	CD8	CFD
2.03431e-211	2.31709	0.27	0.09	7.44579e-207	CD8	RNF125
2.51863e-211	-3.73375	0.032	0.272	9.21844e-207	CD8	SPI1
2.05105e-210	-3.40869	0.016	0.253	7.50706e-206	CD8	LY96
2.53723e-210	1.19089	0.612	0.418	9.28652e-206	CD8	CD44
3.04802e-210	-3.05086	0.086	0.352	1.11561e-205	CD8	PLAUR
1.73568e-208	-2.34273	0.068	0.338	6.35278e-204	CD8	QSOX1
2.33207e-208	-1.87942	0.069	0.346	8.53559e-204	CD8	LAMP2
2.94918e-208	1.55006	0.472	0.263	1.07943e-203	CD8	DEDD2
7.40875e-208	-3.15015	0.049	0.299	2.71168e-203	CD8	HMOX1
9.16347e-207	-1.69101	0.127	0.422	3.35392e-202	CD8	HEXA
1.5363e-206	-2.16709	0.134	0.414	5.62299e-202	CD8	CSRP1
9.29915e-205	-1.93487	0.143	0.423	3.40358e-200	CD8	ID3
3.39247e-203	1.52428	0.448	0.234	1.24168e-198	CD8	GBP5
7.54992e-203	1.43768	0.312	0.111	2.76335e-198	CD8	TIGIT
1.16584e-202	1.50205	0.477	0.271	4.26707e-198	CD8	FMNL1
1.73242e-202	1.73119	0.351	0.148	6.34084e-198	CD8	PTPN7
4.00633e-202	-4.79834	0.051	0.287	1.46636e-197	CD8	LUM
6.5058e-202	-1.49985	0.181	0.49	2.38119e-197	CD8	NENF
8.31321e-202	-1.58323	0.133	0.43	3.04272e-197	CD8	COMT
1.56737e-201	1.59679	0.324	0.125	5.73673e-197	CD8	PDE4D
2.15294e-201	-4.20708	0.024	0.254	7.87998e-197	CD8	PCOLCE
4.34933e-201	1.79862	0.384	0.184	1.5919e-196	CD8	PCED1B-AS1
5.632e-201	1.58912	0.476	0.265	2.06137e-196	CD8	TAGAP
7.12212e-201	-2.37395	0.046	0.299	2.60677e-196	CD8	ATP1B1
8.41197e-201	-3.78593	0.03	0.265	3.07887e-196	CD8	COL18A1
1.4046e-197	-4.43191	0.036	0.264	5.14097e-193	CD8	CD14
2.80743e-196	-2.76982	0.031	0.269	1.02755e-191	CD8	RAB34
2.94866e-196	1.40391	0.496	0.301	1.07924e-191	CD8	APBB1IP
2.21334e-195	-2.0146	0.085	0.351	8.10105e-191	CD8	RTL8C
1.02863e-194	1.24688	0.519	0.311	3.76488e-190	CD8	ARID5A
4.76041e-194	-2.23182	0.046	0.293	1.74236e-189	CD8	ASPH
2.01511e-193	-2.51911	0.034	0.272	7.37552e-189	CD8	NME4
8.59119e-193	2.17783	0.301	0.12	3.14446e-188	CD8	PITPNC1
1.20341e-192	-4.23409	0.053	0.286	4.40458e-188	CD8	ACTA2
3.97089e-192	1.40825	0.531	0.347	1.45339e-187	CD8	ZC3HAV1
4.56507e-191	-2.96866	0.058	0.296	1.67086e-186	CD8	CHPF
4.82589e-191	-2.23191	0.057	0.305	1.76632e-186	CD8	EGR3
6.12456e-191	-3.74069	0.027	0.251	2.24165e-186	CD8	MFGE8
2.25549e-190	1.29184	0.572	0.379	8.25534e-186	CD8	DDIT4
2.07107e-189	1.08282	0.664	0.489	7.58032e-185	CD8	ZFAND2A
4.40188e-189	-1.55983	0.137	0.425	1.61113e-184	CD8	RRBP1
1.28818e-187	1.18734	0.586	0.415	4.71486e-183	CD8	NOP58
7.21394e-187	-2.17498	0.077	0.327	2.64037e-182	CD8	EGR2
1.72692e-186	1.9064	0.321	0.135	6.32068e-182	CD8	PRKCH
1.03482e-185	1.47758	0.412	0.208	3.78756e-181	CD8	ISG20
1.48831e-185	-1.56397	0.105	0.382	5.44736e-181	CD8	HEXB
2.32734e-184	-1.88401	0.979	0.982	8.51828e-180	CD8	FTL
5.08425e-184	-1.52078	0.117	0.395	1.86089e-179	CD8	PEA15
2.99345e-183	-1.91168	0.076	0.325	1.09563e-178	CD8	SOX4
7.79691e-183	-3.3201	0.033	0.252	2.85375e-178	CD8	DKK3
5.66396e-182	-3.39076	0.192	0.412	2.07307e-177	CD8	IFI30
2.92188e-181	1.05774	0.638	0.492	1.06944e-176	CD8	KMT2E
3.75278e-181	1.44843	0.473	0.286	1.37355e-176	CD8	STK4
4.66129e-181	-2.12848	0.084	0.335	1.70608e-176	CD8	CD151
5.75389e-181	-2.38695	0.064	0.304	2.10598e-176	CD8	LTBP3
6.46858e-181	-2.09502	0.037	0.268	2.36756e-176	CD8	FUCA2
7.06286e-181	1.59177	0.272	0.096	2.58508e-176	CD8	CD27
1.01407e-180	1.83336	0.352	0.166	3.7116e-176	CD8	EMB
1.1631e-180	-3.19443	0.091	0.323	4.25707e-176	CD8	IFI27
2.9938e-180	-2.59427	0.029	0.252	1.09576e-175	CD8	SPINT2
1.14105e-179	-2.13305	0.038	0.268	4.17635e-175	CD8	GLMP
1.63519e-179	-3.62435	0.047	0.263	5.98494e-175	CD8	MS4A6A
2.01758e-179	-1.76002	0.164	0.436	7.38455e-175	CD8	KLF10
5.83251e-179	-2.0119	0.075	0.323	2.13476e-174	CD8	CALU
1.35474e-176	-2.03452	0.052	0.288	4.95847e-172	CD8	CHID1
3.62637e-175	-1.77197	0.061	0.303	1.32729e-170	CD8	GNS
6.90135e-174	-1.06779	0.468	0.709	2.52596e-169	CD8	BST2
1.51482e-172	-1.34096	0.122	0.398	5.54439e-168	CD8	PTTG1IP
1.5628e-171	1.80526	0.542	0.373	5.71999e-167	CD8	MT1X
4.59982e-171	1.56962	0.397	0.211	1.68358e-166	CD8	ORAI1
1.72932e-170	-1.20723	0.212	0.509	6.3295e-166	CD8	KDELR1
2.42555e-170	-1.47755	0.222	0.495	8.87777e-166	CD8	RHOB
2.11461e-169	-2.76984	0.037	0.252	7.7397e-165	CD8	TXNDC5
3.27239e-169	-2.00511	0.055	0.286	1.19773e-164	CD8	RRAS
3.29479e-169	-3.40654	0.11	0.326	1.20593e-164	CD8	CD68
3.33471e-169	-2.10089	0.07	0.306	1.22054e-164	CD8	PDLIM5
1.47796e-167	-2.2072	0.063	0.29	5.40948e-163	CD8	LGALS9
1.93041e-167	-1.44229	0.133	0.4	7.0655e-163	CD8	APLP2
1.94525e-167	1.68798	0.396	0.217	7.11982e-163	CD8	PPP2R5C
4.17768e-167	-1.32671	0.155	0.434	1.52907e-162	CD8	ATRAID
4.13393e-166	1.63206	0.369	0.186	1.51306e-161	CD8	CNOT6L
6.07614e-166	-2.47248	0.042	0.256	2.22393e-161	CD8	CD4
1.50963e-165	-2.08404	0.078	0.313	5.5254e-161	CD8	MAFF
2.18612e-165	-1.78268	0.065	0.299	8.00143e-161	CD8	ARL2
2.57714e-165	-1.9114	0.052	0.278	9.43258e-161	CD8	ZMIZ1
9.34303e-165	1.68259	0.302	0.128	3.41964e-160	CD8	OCIAD2
4.99566e-164	2.02618	0.275	0.112	1.82846e-159	CD8	IL21R
8.99242e-164	1.30985	0.539	0.369	3.29131e-159	CD8	DUSP5
1.11015e-163	-2.89066	0.108	0.319	4.06325e-159	CD8	FCER1G
4.07156e-163	1.95029	0.276	0.111	1.49023e-158	CD8	IL27RA
1.08415e-162	-1.60813	0.058	0.288	3.96809e-158	CD8	PLIN3
1.32649e-162	-1.65002	0.137	0.39	4.85508e-158	CD8	HCFC1R1
6.3052e-162	-1.66232	0.073	0.31	2.30776e-157	CD8	CDK2AP1
9.66198e-162	1.27219	0.552	0.402	3.53638e-157	CD8	ELF1
2.48178e-161	1.07092	0.589	0.444	9.08355e-157	CD8	HLA-F
3.37708e-161	1.58587	0.426	0.252	1.23604e-156	CD8	KPNA2
8.59132e-161	-1.86371	0.051	0.273	3.14451e-156	CD8	UROD
1.29257e-160	1.0632	0.628	0.496	4.73095e-156	CD8	JAK1
3.57747e-160	-1.61856	0.094	0.337	1.30939e-155	CD8	SH3BP5
1.12161e-159	1.48999	0.463	0.302	4.10519e-155	CD8	BUB3
9.53811e-159	-1.11273	0.244	0.527	3.49104e-154	CD8	RTN4
2.28856e-158	-1.44159	0.218	0.477	8.37637e-154	CD8	DSTN
2.81524e-158	-1.68819	0.092	0.327	1.03041e-153	CD8	MFSD1
4.72242e-158	1.10002	0.573	0.417	1.72845e-153	CD8	PDCD4
6.44271e-158	-1.12724	0.209	0.495	2.3581e-153	CD8	NUCB1
1.14652e-157	-1.75768	0.164	0.415	4.19637e-153	CD8	ICAM1
1.25838e-157	-1.81142	0.041	0.254	4.6058e-153	CD8	STX7
3.39334e-157	-1.83115	0.114	0.355	1.242e-152	CD8	IFI6
6.04982e-157	1.39333	0.458	0.282	2.21429e-152	CD8	SOCS1
6.58774e-157	-1.35825	0.193	0.46	2.41118e-152	CD8	NUCKS1
5.72025e-156	1.15096	0.538	0.375	2.09367e-151	CD8	MKNK2
6.10216e-156	-1.18143	0.16	0.434	2.23345e-151	CD8	LRPAP1
2.65571e-155	-1.70905	0.049	0.263	9.72016e-151	CD8	TENT5A
6.41172e-155	1.30159	0.514	0.368	2.34675e-150	CD8	ARF6
3.60664e-154	1.13818	0.584	0.461	1.32007e-149	CD8	MSN
8.56509e-154	-2.01159	0.049	0.262	3.13491e-149	CD8	EVA1B
5.34009e-153	-1.59664	0.069	0.294	1.95453e-148	CD8	FNDC3B
9.50025e-153	-2.0064	0.054	0.267	3.47719e-148	CD8	FSCN1
1.25611e-152	-1.53059	0.466	0.648	4.59748e-148	CD8	SAT1
2.05955e-152	1.56761	0.416	0.247	7.53815e-148	CD8	SMAD7
6.93876e-152	-1.53628	0.072	0.3	2.53965e-147	CD8	CTNNA1
9.60369e-151	-1.40782	0.138	0.386	3.51505e-146	CD8	PPT1
2.94432e-150	-2.91676	0.081	0.277	1.07765e-145	CD8	AIF1
5.89682e-150	1.0987	0.565	0.418	2.15829e-145	CD8	STIP1
1.28655e-149	-1.07642	0.339	0.604	4.7089e-145	CD8	PEBP1
5.5564e-149	-1.86745	0.058	0.272	2.0337e-144	CD8	CYB5A
4.64756e-148	-1.33922	0.149	0.401	1.70105e-143	CD8	TTC3
1.36003e-147	-1.47552	0.13	0.375	4.97786e-143	CD8	NORAD
5.87865e-147	1.26826	0.487	0.33	2.15164e-142	CD8	UBALD2
2.27174e-146	-1.33698	0.089	0.322	8.31481e-142	CD8	ESD
2.66629e-146	1.49309	0.452	0.3	9.7589e-142	CD8	CDK2AP2
2.8217e-144	1.14093	0.656	0.547	1.03277e-139	CD8	MYADM
3.09798e-143	-1.08607	0.137	0.395	1.13389e-138	CD8	GNPTG
4.20614e-143	-1.15016	0.271	0.532	1.53949e-138	CD8	EID1
7.15058e-143	-1.27489	0.081	0.308	2.61718e-138	CD8	SLC39A1
9.69057e-143	1.41974	0.442	0.284	3.54685e-138	CD8	CDKN1B
9.91289e-143	-1.06627	0.185	0.457	3.62822e-138	CD8	OS9
3.35673e-141	-1.50234	0.078	0.298	1.2286e-136	CD8	GNG10
2.3718e-140	-1.64479	0.104	0.323	8.68101e-136	CD8	MAN2B1
2.46003e-140	-1.03052	0.187	0.459	9.00396e-136	CD8	TMEM219
1.29385e-139	-4.04495	0.147	0.332	4.73561e-135	CD8	C1QA
4.97692e-138	-1.17668	0.19	0.442	1.8216e-133	CD8	CTSA
7.00945e-138	-1.12145	0.112	0.352	2.56553e-133	CD8	FLOT1
1.58384e-137	1.86221	0.285	0.131	5.79701e-133	CD8	ARAP2
2.15584e-137	-1.13271	0.114	0.352	7.89057e-133	CD8	QKI
6.77443e-137	-1.06749	0.15	0.403	2.47951e-132	CD8	DDAH2
9.13642e-137	1.90514	0.296	0.144	3.34402e-132	CD8	PARP8
1.2168e-136	1.09852	0.557	0.439	4.4536e-132	CD8	CCT2
2.78293e-136	-4.13677	0.134	0.317	1.01858e-131	CD8	C1QC
5.94977e-136	-1.5228	0.065	0.271	2.17768e-131	CD8	ANXA4
9.52668e-136	-1.252	0.423	0.677	3.48686e-131	CD8	MTRNR2L12
3.30771e-134	-1.21928	0.453	0.632	1.21066e-129	CD8	FOSB
3.34137e-134	-2.20101	0.083	0.275	1.22297e-129	CD8	HLA-DMB
1.39846e-133	1.87442	0.336	0.184	5.11849e-129	CD8	PDCL3
3.07895e-133	1.5419	0.456	0.329	1.12693e-128	CD8	RAB5IF
3.58767e-133	1.21305	0.455	0.275	1.31312e-128	CD8	RGS1
5.60177e-133	-2.22169	0.137	0.332	2.0503e-128	CD8	CTSS
1.04133e-132	1.54197	0.393	0.235	3.81139e-128	CD8	ITGA4
2.67676e-132	1.1345	0.308	0.141	9.7972e-128	CD8	HOPX
4.72093e-131	-1.03142	0.192	0.45	1.72791e-126	CD8	ATP6AP2
4.98288e-131	1.41818	0.424	0.273	1.82378e-126	CD8	NSMCE3
2.84194e-130	1.59368	0.363	0.21	1.04018e-125	CD8	CDC42SE2
2.99838e-130	1.13519	0.498	0.359	1.09744e-125	CD8	SEPTIN9
4.78548e-130	2.05121	0.372	0.222	1.75154e-125	CD8	TNFSF9
2.09111e-129	-1.28363	0.068	0.271	7.65366e-125	CD8	BLVRA
1.20219e-128	-1.53383	0.068	0.267	4.40015e-124	CD8	NOTCH2
1.74392e-127	1.66125	0.343	0.192	6.38293e-123	CD8	IKZF1
1.23648e-126	-1.10071	0.213	0.466	4.52565e-122	CD8	CYB5R3
1.4641e-126	1.40579	0.517	0.397	5.35875e-122	CD8	HIST1H4C
1.52046e-126	1.34386	0.468	0.333	5.56504e-122	CD8	G3BP2
2.4358e-126	-1.01477	0.172	0.421	8.91527e-122	CD8	HDLBP
6.31912e-126	1.25245	0.497	0.378	2.31286e-121	CD8	UBE2A
7.16982e-126	-1.30095	0.06	0.255	2.62423e-121	CD8	NQO2
1.03259e-125	1.86258	0.307	0.163	3.77939e-121	CD8	BIN2
7.85945e-125	1.28569	0.48	0.357	2.87664e-120	CD8	ABHD17A
1.61565e-124	1.05314	0.542	0.433	5.91345e-120	CD8	PPP2CA
2.41319e-124	1.91029	0.304	0.16	8.8325e-120	CD8	GPR65
4.84093e-123	-1.03962	0.159	0.398	1.77183e-118	CD8	AP2S1
5.0792e-122	-1.48584	0.067	0.259	1.85904e-117	CD8	ARL1
2.76171e-121	-1.30682	0.079	0.28	1.01081e-116	CD8	MEF2A
2.4351e-120	-1.04024	0.574	0.719	8.91271e-116	CD8	IER2
6.13177e-120	-3.83552	0.167	0.333	2.24429e-115	CD8	C1QB
1.18096e-119	1.46162	0.409	0.268	4.32244e-115	CD8	ZBTB1
1.24721e-119	-1.41149	0.077	0.273	4.56491e-115	CD8	LPP
1.64249e-119	-1.1299	0.093	0.301	6.01168e-115	CD8	ECHS1
1.00813e-118	1.60815	0.345	0.203	3.68985e-114	CD8	SS18L2
9.77695e-118	1.59014	0.294	0.147	3.57846e-113	CD8	GIMAP7
1.04106e-117	1.28097	0.424	0.282	3.81038e-113	CD8	MYLIP
3.06334e-117	-1.12365	0.104	0.314	1.12121e-112	CD8	ADI1
3.93789e-117	1.87313	0.275	0.135	1.44131e-112	CD8	CEMIP2
5.24202e-117	-1.15591	0.132	0.349	1.91863e-112	CD8	TPP1
2.73313e-116	1.09041	0.52	0.4	1.00035e-111	CD8	GPBP1
5.65583e-116	-1.11616	0.527	0.673	2.07009e-111	CD8	GADD45B
6.63947e-116	-1.10808	0.11	0.322	2.43011e-111	CD8	DNPH1
9.92736e-116	-1.31838	0.098	0.296	3.63351e-111	CD8	CDKN1C
5.44106e-115	-1.22415	0.078	0.271	1.99148e-110	CD8	TMED3
2.5689e-114	-2.03033	0.075	0.256	9.40244e-110	CD8	LIPA
3.62697e-114	-1.00558	0.172	0.402	1.32751e-109	CD8	SEC31A
1.82447e-113	-1.07105	0.12	0.333	6.67775e-109	CD8	NAGK
4.35734e-113	-2.05627	0.09	0.269	1.59483e-108	CD8	CLU
1.06241e-112	1.61665	0.317	0.174	3.88852e-108	CD8	SLA
5.82184e-112	1.82385	0.304	0.169	2.13085e-107	CD8	SELPLG
2.23561e-111	-1.42806	0.215	0.411	8.18257e-107	CD8	SELENOM
2.63688e-111	-2.14737	0.219	0.377	9.65126e-107	CD8	TYROBP
3.63248e-111	-1.18996	0.069	0.254	1.32953e-106	CD8	AHCYL1
9.6087e-111	1.43064	0.382	0.246	3.51688e-106	CD8	PREX1
1.93085e-110	-1.16849	0.079	0.267	7.06711e-106	CD8	NRIP1
8.61335e-110	1.36987	0.409	0.278	3.15257e-105	CD8	NAA50
1.39849e-109	-1.11237	0.101	0.3	5.1186e-105	CD8	LTA4H
2.75028e-109	-1.07017	0.101	0.302	1.00663e-104	CD8	CDK4
3.24448e-108	1.08958	0.49	0.367	1.18751e-103	CD8	PLP2
3.75205e-108	-1.13174	0.138	0.337	1.37329e-103	CD8	GEM
4.17829e-108	1.23494	0.455	0.329	1.52929e-103	CD8	IDI1
8.27792e-108	1.15713	0.514	0.416	3.0298e-103	CD8	RNF149
3.86736e-107	1.08793	0.519	0.423	1.41549e-102	CD8	TERF2IP
1.23036e-106	-1.29539	0.089	0.276	4.50324e-102	CD8	PGRMC1
2.51132e-106	1.38557	0.375	0.244	9.19168e-102	CD8	SIGIRR
8.80783e-106	-1.36451	0.266	0.458	3.22375e-101	CD8	ATF3
1.70638e-105	1.8169	0.251	0.123	6.24553e-101	CD8	HCP5
3.90619e-105	1.13848	0.465	0.344	1.42971e-100	CD8	BCAS2
7.14068e-105	1.15336	0.487	0.371	2.61356e-100	CD8	GSPT1
1.67798e-104	-1.05006	0.078	0.263	6.14156e-100	CD8	MPV17
2.07025e-104	-1.10442	0.098	0.29	7.57732e-100	CD8	PDIA4
3.29559e-104	-3.25926	0.139	0.297	1.20622e-99	CD8	LYZ
4.01252e-104	-1.15061	0.074	0.253	1.46862e-99	CD8	DAP
2.76507e-103	-1.15288	0.089	0.274	1.01204e-98	CD8	GINM1
5.26188e-103	1.66839	0.296	0.165	1.9259e-98	CD8	PIP4K2A
8.20787e-103	-1.0326	0.089	0.278	3.00416e-98	CD8	PEPD
8.81831e-103	1.11322	0.509	0.413	3.22759e-98	CD8	IDS
1.45515e-102	-1.04113	0.08	0.262	5.326e-98	CD8	ERCC1
2.48221e-102	1.73327	0.316	0.189	9.08514e-98	CD8	RNF166
2.63011e-102	1.59121	0.31	0.179	9.62648e-98	CD8	DIAPH1
3.25134e-102	-1.03368	0.081	0.263	1.19002e-97	CD8	DRAM2
3.87085e-102	1.30064	0.379	0.246	1.41677e-97	CD8	CD48
5.65476e-102	1.2197	0.432	0.306	2.0697e-97	CD8	SLBP
2.29631e-101	1.33273	0.404	0.283	8.40473e-97	CD8	C9orf78
8.23651e-101	1.26888	0.443	0.334	3.01464e-96	CD8	SF3A1
8.34138e-101	1.08188	0.492	0.392	3.05303e-96	CD8	CCT5
8.37117e-101	-1.07456	0.081	0.26	3.06393e-96	CD8	ETV6
4.34386e-100	1.54779	0.298	0.167	1.5899e-95	CD8	DEF6
9.79717e-100	1.37634	0.377	0.252	3.58586e-95	CD8	AKIRIN1
1.3148e-99	-1.17703	0.076	0.25	4.8123e-95	CD8	C5orf15
1.31688e-99	1.50831	0.334	0.205	4.81993e-95	CD8	STK10
2.21007e-99	1.63743	0.256	0.129	8.08907e-95	CD8	TMC8
2.85406e-99	-1.61553	0.126	0.304	1.04461e-94	CD8	SPTBN1
5.72302e-99	-3.33002	0.5	0.563	2.09468e-94	CD8	HLA-DRA
3.00458e-98	1.13352	0.367	0.225	1.09971e-93	CD8	WDR74
6.3793e-98	-1.04779	0.277	0.48	2.33489e-93	CD8	CEBPB
1.114e-97	1.01824	0.512	0.391	4.07733e-93	CD8	ATP1B3
1.71025e-97	1.26116	0.418	0.304	6.25967e-93	CD8	JPT1
1.91759e-97	-1.34915	0.102	0.281	7.01858e-93	CD8	SEPTIN11
2.46426e-97	1.21623	0.424	0.302	9.01943e-93	CD8	SMCHD1
1.5901e-96	1.44796	0.336	0.21	5.81992e-92	CD8	ARHGAP45
1.74866e-96	-1.00759	0.252	0.453	6.40028e-92	CD8	GLUL
2.58572e-96	1.24859	0.396	0.272	9.464e-92	CD8	CHIC2
3.33365e-96	1.35451	0.4	0.285	1.22015e-91	CD8	RPP21
7.73119e-96	-1.27683	0.11	0.287	2.82969e-91	CD8	CXCL16
1.53157e-95	-1.60414	0.24	0.4	5.60569e-91	CD8	NBL1
1.86062e-95	1.12584	0.431	0.302	6.81004e-91	CD8	CCND2
4.49283e-95	1.14949	0.454	0.345	1.64442e-90	CD8	CSNK1D
6.25202e-95	1.50057	0.316	0.188	2.2883e-90	CD8	NFATC2
1.61348e-94	1.17485	0.456	0.359	5.90551e-90	CD8	PAXX
1.61464e-94	1.28898	0.433	0.327	5.90974e-90	CD8	NASP
6.43025e-94	1.3322	0.382	0.263	2.35354e-89	CD8	NARF
1.18052e-93	-1.10633	0.091	0.266	4.32083e-89	CD8	RUNX1
1.44779e-93	1.84873	0.252	0.126	5.29905e-89	CD8	IL7R
1.54371e-93	1.04573	0.497	0.397	5.65012e-89	CD8	ARID4B
3.18593e-93	1.51699	0.306	0.18	1.16608e-88	CD8	IL16
3.36108e-93	1.78919	0.256	0.136	1.23019e-88	CD8	ASF1A
1.31382e-92	1.34355	0.398	0.277	4.80872e-88	CD8	ODC1
1.48742e-92	1.0158	0.499	0.412	5.4441e-88	CD8	ADRM1
7.68433e-92	1.21244	0.425	0.311	2.81254e-87	CD8	ELOVL5
5.79273e-91	1.19384	0.405	0.284	2.1202e-86	CD8	IL10RA
3.49157e-90	1.5531	0.295	0.172	1.27795e-85	CD8	CDK17
9.76398e-90	1.29857	0.272	0.143	3.57371e-85	CD8	GLCCI1
2.07541e-89	-1.20387	0.095	0.263	7.59622e-85	CD8	ZBTB20
8.43065e-89	1.10107	0.462	0.362	3.0857e-84	CD8	GTF2B
1.23043e-88	1.48677	0.485	0.375	4.5035e-84	CD8	MT1E
1.41226e-87	1.14092	0.446	0.354	5.16901e-83	CD8	MAGOH
1.59376e-87	1.97	0.252	0.139	5.83332e-83	CD8	ITGAE
1.83605e-87	-3.53989	0.438	0.568	6.72012e-83	CD8	APOE
5.8416e-85	1.33153	0.481	0.408	2.13808e-80	CD8	NEU1
7.13474e-85	-1.10725	0.095	0.257	2.61139e-80	CD8	GADD45G
3.92191e-84	-1.72688	0.251	0.382	1.43546e-79	CD8	HLA-DMA
1.29595e-83	1.04323	0.439	0.334	4.74331e-79	CD8	OPTN
1.7408e-83	1.12677	0.394	0.277	6.3715e-79	CD8	TNFRSF1B
1.95015e-83	1.52214	0.295	0.18	7.13773e-79	CD8	ZNF394
4.95488e-82	1.18456	0.418	0.314	1.81353e-77	CD8	SYAP1
6.37193e-82	-1.22361	0.294	0.454	2.33219e-77	CD8	TYMP
2.52124e-79	1.45787	0.296	0.183	9.22798e-75	CD8	DGKZ
2.74193e-79	-1.12519	0.461	0.629	1.00358e-74	CD8	NEAT1
9.13025e-79	1.36261	0.366	0.257	3.34176e-74	CD8	MBP
4.60622e-78	-1.4082	0.394	0.564	1.68592e-73	CD8	CSTB
5.15261e-78	1.48128	0.297	0.187	1.88591e-73	CD8	ZPR1
1.08563e-77	1.44383	0.319	0.209	3.97351e-73	CD8	ISCA1
2.59404e-77	1.1465	0.368	0.254	9.49446e-73	CD8	RASSF5
1.04448e-76	-1.65469	0.364	0.509	3.82291e-72	CD8	SOD2
1.11571e-76	-2.57718	0.496	0.544	4.08362e-72	CD8	HLA-DRB5
1.73361e-76	1.64849	0.287	0.181	6.3452e-72	CD8	ABCG1
6.11149e-76	-1.78819	0.259	0.391	2.23687e-71	CD8	CD83
1.8235e-72	1.65854	0.267	0.163	6.67421e-68	CD8	PRKX
2.1557e-72	1.19956	0.403	0.314	7.89009e-68	CD8	MXD4
8.55747e-72	1.07548	0.377	0.275	3.13212e-67	CD8	WAS
4.57323e-70	-1.10892	0.158	0.326	1.67385e-65	CD8	XIST
8.53249e-70	1.58953	0.275	0.174	3.12298e-65	CD8	PLEKHA2
2.33443e-69	-1.11539	0.172	0.335	8.54426e-65	CD8	ACP5
1.97535e-68	1.27677	0.322	0.22	7.22997e-64	CD8	RAB8B
8.82166e-68	1.38247	0.348	0.256	3.22882e-63	CD8	SRRT
9.69417e-66	1.25532	0.397	0.323	3.54816e-61	CD8	SLC1A5
1.87945e-65	1.32844	0.307	0.209	6.87896e-61	CD8	SH3KBP1
2.40881e-65	1.23568	0.368	0.277	8.81647e-61	CD8	HMGB2
2.43288e-65	1.23739	0.326	0.225	8.90459e-61	CD8	PIK3IP1
3.30556e-62	1.2468	0.329	0.237	1.20987e-57	CD8	NGDN
1.52544e-61	1.21595	0.359	0.276	5.58326e-57	CD8	DNAJB9
2.95846e-61	1.02171	0.465	0.398	1.08282e-56	CD8	IFRD1
5.44347e-61	-2.59378	0.384	0.438	1.99236e-56	CD8	HLA-DQA1
2.14292e-59	-2.33509	0.39	0.449	7.84331e-55	CD8	HLA-DQB1
5.58704e-59	1.19232	0.366	0.286	2.04491e-54	CD8	CDC42SE1
4.15027e-58	1.16742	0.367	0.281	1.51904e-53	CD8	PFKFB3
4.52567e-58	1.02923	0.422	0.356	1.65644e-53	CD8	HBP1
1.33178e-57	1.43304	0.269	0.179	4.87445e-53	CD8	GRPEL1
1.60202e-57	1.24336	0.296	0.203	5.86356e-53	CD8	ANKRD44
2.58858e-57	1.09408	0.395	0.324	9.47446e-53	CD8	PPP1R18
4.60367e-57	-1.01846	0.379	0.561	1.68499e-52	CD8	MT-ND6
1.29204e-56	1.12649	0.384	0.311	4.72901e-52	CD8	NXT1
2.75177e-56	1.02288	0.41	0.335	1.00717e-51	CD8	CHD2
6.23396e-56	1.03084	0.253	0.154	2.28169e-51	CD8	PIM2
1.29386e-55	1.05855	0.405	0.339	4.73565e-51	CD8	CKLF
1.99652e-55	1.44687	0.362	0.287	7.30747e-51	CD8	PIK3R1
2.19285e-55	-1.56974	0.203	0.327	8.02604e-51	CD8	CAPG
2.46237e-54	1.014	0.425	0.367	9.01251e-50	CD8	HNRNPUL1
9.79786e-54	1.20196	0.33	0.25	3.58611e-49	CD8	PAF1
2.32434e-53	1.17669	0.287	0.195	8.5073e-49	CD8	CBLB
1.11097e-52	1.04675	0.362	0.279	4.06628e-48	CD8	USP36
2.53253e-52	-3.02749	0.17	0.273	9.26933e-48	CD8	CCL3
4.60324e-52	1.41258	0.274	0.191	1.68483e-47	CD8	B3GNT2
5.56384e-52	1.31577	0.318	0.233	2.03642e-47	CD8	RALGAPA1
1.42078e-51	1.03339	0.389	0.323	5.20021e-47	CD8	POLR2A
3.08799e-51	1.32361	0.284	0.202	1.13023e-46	CD8	CCSER2
2.07314e-50	1.33491	0.264	0.178	7.5879e-46	CD8	LYST
4.55167e-50	1.11507	0.333	0.253	1.66596e-45	CD8	JOSD1
1.30963e-49	1.43884	0.265	0.185	4.79337e-45	CD8	HERPUD2
3.32698e-49	1.139	0.358	0.288	1.21771e-44	CD8	GABARAPL1
2.61871e-48	1.37205	0.251	0.168	9.58476e-44	CD8	SERPINB9
5.03339e-48	1.40203	0.252	0.171	1.84227e-43	CD8	PAG1
2.73505e-47	1.0333	0.374	0.311	1.00105e-42	CD8	STOM
6.05073e-47	1.30858	0.262	0.182	2.21463e-42	CD8	RNF138
1.85041e-46	1.02239	0.343	0.266	6.77268e-42	CD8	MAP2K3
5.06992e-45	1.22247	0.398	0.344	1.85564e-40	CD8	IER5L
9.05117e-44	1.2085	0.305	0.234	3.31282e-39	CD8	ADSS
1.03195e-43	1.05975	0.334	0.265	3.77704e-39	CD8	TOB1
1.34907e-43	1.04741	0.408	0.367	4.93771e-39	CD8	RBPJ
2.78474e-43	1.07676	0.309	0.234	1.01924e-38	CD8	MOB4
6.57008e-43	1.04297	0.328	0.259	2.40472e-38	CD8	ARHGAP4
4.64166e-42	1.39443	0.255	0.184	1.6989e-37	CD8	SH3BP1
2.56674e-41	1.06742	0.349	0.289	9.39453e-37	CD8	DDX39A
9.67612e-41	1.10373	0.268	0.193	3.54156e-36	CD8	ATP2B4
2.30472e-40	1.06306	0.275	0.199	8.43552e-36	CD8	MOB3A
2.36258e-39	1.28923	0.261	0.191	8.64728e-35	CD8	AAK1
5.31861e-39	1.18435	0.287	0.219	1.94666e-34	CD8	DOCK8
5.8498e-39	1.12355	0.288	0.218	2.14109e-34	CD8	LPXN
7.17092e-39	-2.13982	0.592	0.658	2.62463e-34	CD8	CTSD
1.50856e-38	-2.32846	0.678	0.629	5.52147e-34	CD8	HLA-DRB1
3.07073e-38	1.15713	0.292	0.228	1.12392e-33	CD8	ARPC5L
3.19871e-38	1.08734	0.315	0.254	1.17076e-33	CD8	GRK2
1.17165e-37	1.38358	0.257	0.19	4.28835e-33	CD8	PTGER4
2.21315e-37	1.28851	0.264	0.199	8.10036e-33	CD8	ZNF622
3.5449e-37	1.21101	0.291	0.228	1.29747e-32	CD8	YIPF5
7.1446e-37	1.15133	0.292	0.228	2.615e-32	CD8	CCNDBP1
9.73422e-37	1.05167	0.332	0.275	3.56282e-32	CD8	MEF2D
2.11759e-36	1.08668	0.302	0.239	7.75058e-32	CD8	CCND3
5.04508e-36	1.2373	0.26	0.194	1.84655e-31	CD8	SYNRG
1.41849e-34	1.10926	0.284	0.222	5.19182e-30	CD8	EVI2B
2.09139e-34	1.05051	0.352	0.304	7.65468e-30	CD8	CCNH
2.30607e-34	1.24883	0.268	0.205	8.44044e-30	CD8	CTR9
5.67883e-34	1.26984	0.299	0.241	2.07851e-29	CD8	TUBB2A
5.92951e-34	1.1064	0.272	0.209	2.17026e-29	CD8	NUP98
7.7641e-34	1.14743	0.304	0.249	2.84174e-29	CD8	MAPRE2
1.11203e-33	1.1142	0.286	0.226	4.07016e-29	CD8	RBL2
9.56479e-33	1.04464	0.304	0.248	3.50081e-28	CD8	ZNRD1
1.67813e-32	1.07621	0.301	0.244	6.14212e-28	CD8	PPP4R3A
1.68909e-32	1.26146	0.265	0.202	6.18225e-28	CD8	SIK3
3.00008e-31	1.15175	0.302	0.252	1.09806e-26	CD8	ALKBH5
7.27661e-31	1.03644	0.332	0.288	2.66331e-26	CD8	CCDC59
3.84298e-30	1.16554	0.29	0.239	1.40657e-25	CD8	CHST11
4.26491e-30	1.07873	0.277	0.223	1.561e-25	CD8	PARVG
8.67735e-29	1.08718	0.268	0.211	3.176e-24	CD8	HCG18
1.6116e-27	1.11336	0.286	0.239	5.8986e-23	CD8	TAP2
7.57265e-27	1.06663	0.264	0.211	2.77166e-22	CD8	CSNK1G2
7.77103e-27	1.01544	0.302	0.256	2.84427e-22	CD8	KDM2A
1.98356e-26	1.18185	0.274	0.229	7.26004e-22	CD8	GGA2
9.81893e-26	1.12344	0.257	0.209	3.59383e-21	CD8	COQ10B
5.11314e-25	1.0548	0.256	0.206	1.87146e-20	CD8	RSBN1
1.403e-24	1.06509	0.27	0.222	5.13511e-20	CD8	HNRNPLL
1.0014e-23	1.07394	0.281	0.241	3.66524e-19	CD8	C1orf52
3.20054e-23	1.16532	0.269	0.229	1.17143e-18	CD8	CMC2
7.91335e-21	1.0583	0.285	0.254	2.89637e-16	CD8	ABRACL
3.74377e-20	1.0557	0.27	0.236	1.37026e-15	CD8	RNPEPL1
1.85144e-12	-1.98515	0.628	0.543	6.77646e-08	CD8	HLA-DPA1
4.19001e-11	-2.55991	0.296	0.322	1.53359e-06	CD8	APOC1
9.1206e-05	-1.95394	0.972	0.863	1	CD8	CD74
0	2.97318	0.819	0.165	0	CD4	SPOCK2
0	3.63721	0.77	0.151	0	CD4	BATF
0	2.67108	0.91	0.304	0	CD4	DUSP4
0	4.81151	0.671	0.073	0	CD4	TNFRSF4
0	1.77143	0.867	0.276	0	CD4	CD3E
0	3.00885	0.716	0.142	0	CD4	PDCD1
0	4.47035	0.586	0.054	0	CD4	TNFRSF18
0	2.3304	0.696	0.179	0	CD4	CD2
0	1.96858	0.711	0.195	0	CD4	LCK
0	2.99412	0.619	0.107	0	CD4	TIGIT
0	2.01809	0.667	0.175	0	CD4	CD3D
0	2.03086	0.689	0.209	0	CD4	TRBC2
0	1.59368	0.824	0.371	0	CD4	RAC2
0	2.28942	0.589	0.139	0	CD4	LAT
0	3.94376	0.575	0.13	0	CD4	CXCL13
0	1.57763	0.863	0.419	0	CD4	RGCC
0	-4.13789	0.252	0.692	0	CD4	CST3
0	-2.89863	0.261	0.7	0	CD4	CD63
0	1.63779	0.724	0.286	0	CD4	FYN
0	2.11886	0.748	0.315	0	CD4	ARID5A
0	3.53125	0.493	0.063	0	CD4	CTLA4
0	1.89418	0.647	0.235	0	CD4	ETS1
0	1.78144	0.898	0.488	0	CD4	CREM
0	1.98388	0.554	0.147	0	CD4	SH2D2A
0	2.35601	0.844	0.44	0	CD4	NR3C1
0	2.25048	0.614	0.22	0	CD4	WDR74
0	2.08323	0.511	0.121	0	CD4	CD247
0	2.42187	0.5	0.117	0	CD4	CD6
0	2.58972	0.475	0.099	0	CD4	CD27
0	1.29204	0.978	0.606	0	CD4	SRGN
0	2.26872	0.489	0.12	0	CD4	IL7R
0	2.4582	0.522	0.154	0	CD4	LTB
0	2.05982	0.489	0.122	0	CD4	ZAP70
0	3.68083	0.405	0.04	0	CD4	TOX2
0	2.69912	0.441	0.077	0	CD4	ICOS
0	3.80514	0.446	0.083	0	CD4	NMB
0	2.05693	0.984	0.631	0	CD4	IL32
0	2.44793	0.424	0.079	0	CD4	CD5
0	2.45829	0.483	0.138	0	CD4	ZNRF1
0	2.55609	0.403	0.08	0	CD4	TOX
0	1.46504	0.937	0.629	0	CD4	CACYBP
0	3.93327	0.311	0.037	0	CD4	ETV7
0	1.4337	0.957	0.702	0	CD4	SOD1
0	2.87721	0.293	0.045	0	CD4	TNFRSF25
0	2.79528	0.277	0.039	0	CD4	SIRPG
0	3.12597	0.263	0.034	0	CD4	CD28
0	1.42233	0.994	0.781	0	CD4	BTG1
0	1.43651	0.967	0.767	0	CD4	SARAF
0	1.21089	0.984	0.786	0	CD4	HSPD1
0	-2.38253	0.757	0.94	0	CD4	VIM
0	1.06545	0.983	0.824	0	CD4	OAZ1
1.77902e-301	1.29243	0.9	0.489	6.51138e-297	CD4	CXCR4
1.72737e-297	1.70326	0.597	0.189	6.32235e-293	CD4	RHOH
1.92398e-297	1.39195	0.713	0.255	7.04194e-293	CD4	CD7
3.68089e-297	2.46747	0.368	0.076	1.34724e-292	CD4	P2RY10
3.76557e-292	1.03368	0.989	0.81	1.37824e-287	CD4	HSPE1
5.02616e-292	-2.47324	0.392	0.77	1.83962e-287	CD4	LGALS1
5.88507e-292	1.01831	0.984	0.813	2.154e-287	CD4	DNAJA1
1.1679e-291	2.25896	0.483	0.139	4.27463e-287	CD4	GLCCI1
3.19859e-289	2.46783	0.355	0.072	1.17072e-284	CD4	KLRB1
3.37577e-289	-5.50572	0.041	0.553	1.23557e-284	CD4	GSN
4.33349e-286	2.43645	0.533	0.186	1.5861e-281	CD4	RAB11FIP1
5.77453e-282	1.75001	0.59	0.201	2.11354e-277	CD4	ICAM3
7.69556e-282	1.50877	0.777	0.37	2.81665e-277	CD4	IL2RG
1.27053e-281	1.62318	0.801	0.444	4.65027e-277	CD4	PPP1R2
5.71061e-280	-4.97874	0.059	0.555	2.09014e-275	CD4	SERPING1
5.72958e-276	2.88053	0.383	0.096	2.09708e-271	CD4	CD200
3.21623e-271	3.73812	0.26	0.042	1.17717e-266	CD4	GNG4
1.04117e-269	1.43232	0.826	0.505	3.81077e-265	CD4	AHSA1
1.47858e-269	1.25532	0.867	0.449	5.41175e-265	CD4	CORO1A
9.2492e-266	-4.91054	0.051	0.538	3.3853e-261	CD4	CEBPD
4.4143e-260	1.38534	0.838	0.475	1.61568e-255	CD4	BCL3
1.1914e-257	-2.31026	0.975	0.982	4.36064e-253	CD4	FTL
1.27808e-257	1.12236	0.854	0.473	4.67789e-253	CD4	PTPRC
6.44193e-255	2.14479	0.37	0.086	2.35781e-250	CD4	ITK
9.9932e-255	2.21862	0.681	0.345	3.65761e-250	CD4	PLIN2
2.98624e-254	1.99588	0.463	0.137	1.09299e-249	CD4	PDE4D
1.70359e-252	-4.07055	0.197	0.621	6.23531e-248	CD4	EGR1
1.02986e-251	-2.95132	0.558	0.767	3.76939e-247	CD4	PSAP
3.46177e-251	1.37964	0.828	0.494	1.26704e-246	CD4	FKBP4
1.7475e-250	1.73093	0.697	0.366	6.39603e-246	CD4	GSPT1
2.52441e-247	-2.8015	0.392	0.731	9.2396e-243	CD4	IFITM3
6.89012e-243	1.16686	0.942	0.556	2.52185e-238	CD4	DUSP2
2.22607e-235	2.69175	0.421	0.135	8.14766e-231	CD4	GNA15
2.71564e-232	1.75643	0.45	0.132	9.93952e-228	CD4	SKAP1
7.55464e-232	1.88613	0.649	0.345	2.76507e-227	CD4	SNX9
2.96503e-228	-5.15741	0.133	0.553	1.08523e-223	CD4	SPARC
4.56956e-225	-3.12614	0.44	0.74	1.67251e-220	CD4	FOS
4.55375e-223	2.28893	0.349	0.089	1.66672e-218	CD4	TNIK
2.72857e-220	-3.54263	0.096	0.526	9.98683e-216	CD4	TIMP2
3.84243e-220	-5.54216	0.035	0.465	1.40637e-215	CD4	SERPINF1
2.42979e-219	1.08804	0.857	0.461	8.89328e-215	CD4	CRIP1
3.14159e-218	1.96002	0.39	0.108	1.14985e-213	CD4	TRAC
3.62076e-218	-5.22167	0.034	0.461	1.32523e-213	CD4	PLTP
1.98431e-217	1.8862	0.432	0.133	7.26277e-213	CD4	CLEC2D
3.88623e-217	-3.14616	0.205	0.591	1.4224e-212	CD4	NPC2
2.58346e-216	1.73058	0.614	0.28	9.45574e-212	CD4	BIRC3
2.2807e-215	1.76283	0.623	0.312	8.34761e-211	CD4	SMAP2
3.91294e-215	1.50105	0.595	0.244	1.43218e-210	CD4	SEPTIN1
4.24012e-215	1.40993	0.581	0.224	1.55193e-210	CD4	ACAP1
9.30027e-211	1.48855	0.693	0.371	3.40399e-206	CD4	LEPROTL1
1.27513e-209	1.97874	0.535	0.232	4.66712e-205	CD4	RHBDD2
1.34725e-209	1.87038	0.391	0.112	4.93109e-205	CD4	FCMR
1.36857e-207	-4.55904	0.039	0.454	5.00911e-203	CD4	MARCKS
2.57813e-207	-4.00078	0.056	0.474	9.43622e-203	CD4	FCGRT
6.89417e-207	1.96749	0.528	0.221	2.52333e-202	CD4	ORAI1
6.16622e-206	1.22169	0.694	0.329	2.2569e-201	CD4	SAMSN1
5.91699e-204	1.32132	0.75	0.399	2.16568e-199	CD4	FYB1
6.25577e-204	1.46244	0.717	0.424	2.28967e-199	CD4	NOP58
1.74885e-203	1.7925	0.584	0.261	6.40096e-199	CD4	ITM2A
2.67449e-202	1.21979	0.702	0.346	9.78892e-198	CD4	DOK2
8.08789e-202	1.72213	0.672	0.368	2.96025e-197	CD4	PIM3
1.38495e-201	-4.82901	0.046	0.453	5.06907e-197	CD4	SELENOP
1.6283e-201	-4.52249	0.057	0.46	5.95975e-197	CD4	TMEM176B
3.19267e-201	-3.86334	0.24	0.612	1.16855e-196	CD4	TIMP1
4.01385e-201	-4.91126	0.143	0.523	1.46911e-196	CD4	IGFBP7
2.89804e-200	1.09789	0.806	0.422	1.06071e-195	CD4	LSP1
3.65431e-200	1.25553	0.78	0.486	1.33751e-195	CD4	YPEL5
5.73523e-199	2.11382	0.434	0.149	2.09915e-194	CD4	PIM2
2.1325e-197	1.198	0.724	0.378	7.80517e-193	CD4	STK17A
5.54335e-197	-5.40044	0.02	0.422	2.02892e-192	CD4	GAS6
1.21686e-196	-5.70085	0.01	0.41	4.45382e-192	CD4	LRP1
5.0244e-194	1.5555	0.614	0.282	1.83898e-189	CD4	RGS1
3.72473e-193	1.04288	0.85	0.533	1.36329e-188	CD4	TNFAIP3
1.99018e-192	-3.93632	0.067	0.463	7.28427e-188	CD4	LGALS3BP
2.84939e-192	-4.26579	0.045	0.44	1.04291e-187	CD4	TMEM176A
7.23886e-192	-6.07367	0.084	0.463	2.6495e-187	CD4	COL1A2
5.06551e-191	1.84102	0.335	0.088	1.85403e-186	CD4	BCL11B
3.72437e-189	1.07105	0.85	0.644	1.36316e-184	CD4	YWHAB
2.62307e-188	2.60238	0.408	0.149	9.60069e-184	CD4	GK
1.24958e-187	1.74405	0.399	0.123	4.5736e-183	CD4	TRBC1
5.06469e-187	1.15421	0.814	0.511	1.85373e-182	CD4	FXYD5
1.27356e-185	-5.67622	0.108	0.473	4.66134e-181	CD4	DCN
8.32146e-185	1.20723	0.792	0.573	3.04574e-180	CD4	UBE2B
3.01959e-183	-2.52486	0.195	0.568	1.1052e-178	CD4	ANXA2
2.03226e-182	1.5494	0.53	0.222	7.43827e-178	CD4	ISG20
2.92366e-182	-6.02456	0.098	0.463	1.07009e-177	CD4	COL1A1
3.39986e-182	-4.50014	0.027	0.409	1.24438e-177	CD4	TSPAN4
4.17331e-181	1.36846	0.706	0.424	1.52747e-176	CD4	PDCD4
4.19095e-180	-3.76311	0.047	0.432	1.53393e-175	CD4	YBX3
1.45832e-179	1.67588	0.567	0.276	5.33761e-175	CD4	SEPTIN6
2.45899e-177	1.52755	0.553	0.245	9.00015e-173	CD4	CYTIP
9.17367e-175	1.91523	0.561	0.272	3.35766e-170	CD4	GEM
3.39746e-174	1.77838	0.5	0.221	1.2435e-169	CD4	PIK3IP1
6.26202e-174	1.95291	0.567	0.315	2.29196e-169	CD4	CNIH1
9.29928e-174	-5.77315	0.028	0.391	3.40363e-169	CD4	COL6A2
2.81808e-172	-2.8893	0.157	0.517	1.03145e-167	CD4	PLD3
4.37199e-171	-1.70942	0.377	0.677	1.60019e-166	CD4	GSTP1
1.93749e-169	-6.38222	0.055	0.41	7.09141e-165	CD4	SFRP4
3.08732e-169	1.09297	0.787	0.562	1.12999e-164	CD4	CCT4
3.54466e-169	2.07119	0.285	0.073	1.29738e-164	CD4	SH2D1A
1.58487e-168	-2.46448	0.309	0.623	5.80078e-164	CD4	FOSB
1.85482e-168	1.05228	0.819	0.593	6.78884e-164	CD4	DDX24
2.79319e-168	1.62091	0.562	0.281	1.02233e-163	CD4	FAM107B
6.14754e-168	2.05702	0.357	0.117	2.25006e-163	CD4	DUSP16
7.13806e-168	-3.30006	0.134	0.49	2.6126e-163	CD4	GRN
7.73009e-167	-1.28489	0.788	0.841	2.82929e-162	CD4	ITM2B
1.26029e-166	1.3555	0.628	0.327	4.61281e-162	CD4	STK17B
6.05197e-166	1.44814	0.665	0.391	2.21508e-161	CD4	ATP1B3
9.57259e-165	1.65104	0.478	0.199	3.50366e-160	CD4	CNOT6L
7.57712e-164	-5.34261	0.041	0.388	2.7733e-159	CD4	RARRES2
1.1888e-163	1.05398	0.764	0.496	4.35111e-159	CD4	CHORDC1
2.79121e-161	-1.25429	0.696	0.811	1.02161e-156	CD4	CD81
5.93893e-161	-3.69051	0.065	0.422	2.17371e-156	CD4	CTSL
1.40874e-160	-5.89429	0.022	0.369	5.15615e-156	CD4	C3
2.53477e-160	-5.95464	0.021	0.363	9.27751e-156	CD4	C1S
3.10769e-160	1.27814	0.652	0.372	1.13745e-155	CD4	ARHGEF1
8.03961e-160	1.46865	0.516	0.229	2.94258e-155	CD4	GNG2
1.03775e-159	-5.43922	0.015	0.36	3.79826e-155	CD4	CXCL12
1.18522e-159	2.2888	0.355	0.125	4.33803e-155	CD4	TBC1D4
1.37816e-159	1.43202	0.483	0.196	5.04422e-155	CD4	RASAL3
1.03115e-158	1.37948	0.599	0.315	3.77413e-154	CD4	APBB1IP
1.16534e-158	-6.08573	0.008	0.349	4.26528e-154	CD4	EPHX1
1.85175e-158	-5.36926	0.03	0.37	6.77758e-154	CD4	CALD1
2.40911e-158	1.53358	0.436	0.165	8.8176e-154	CD4	PTPN7
2.83063e-158	1.44512	0.649	0.395	1.03604e-153	CD4	ARID4B
1.33461e-157	1.79678	0.508	0.245	4.88481e-153	CD4	MTHFD2
1.40559e-157	1.33463	0.588	0.286	5.1446e-153	CD4	TENT5C
2.29237e-156	1.85045	0.462	0.206	8.3903e-152	CD4	NFATC1
2.56638e-155	-6.26137	0.021	0.356	9.39321e-151	CD4	AEBP1
1.19245e-154	1.05347	0.746	0.435	4.36448e-150	CD4	ZNF331
1.59984e-154	-5.20722	0.034	0.369	5.85557e-150	CD4	MYL9
1.7637e-154	1.74375	0.439	0.18	6.45533e-150	CD4	SLA
2.80594e-154	-5.44325	0.027	0.361	1.027e-149	CD4	MDK
2.06681e-153	-3.02038	0.093	0.443	7.56472e-149	CD4	GLUL
6.35394e-153	-4.08276	0.045	0.388	2.32561e-148	CD4	TCEAL4
2.6039e-152	1.21694	0.684	0.45	9.53054e-148	CD4	NUDC
6.94557e-152	1.50232	0.592	0.331	2.54215e-147	CD4	RELB
3.42783e-149	-3.89411	0.061	0.4	1.25462e-144	CD4	APP
3.85016e-149	1.02139	0.778	0.505	1.4092e-144	CD4	COTL1
5.64655e-149	1.5703	0.318	0.095	2.06669e-144	CD4	CD3G
2.10273e-148	-5.6495	0.016	0.341	7.6962e-144	CD4	MMP2
1.65693e-147	-6.09683	0.032	0.355	6.06452e-143	CD4	CCN1
2.69644e-146	-6.73113	0.017	0.337	9.86923e-142	CD4	C7
5.91944e-146	-5.72518	0.016	0.337	2.16657e-141	CD4	COL6A1
1.7706e-145	-6.1586	0.021	0.341	6.48057e-141	CD4	IGFBP5
1.53084e-144	-5.25139	0.064	0.385	5.60302e-140	CD4	COL3A1
1.94175e-144	1.48463	0.566	0.309	7.10699e-140	CD4	SLBP
3.63939e-144	-6.16591	0.014	0.331	1.33205e-139	CD4	ISLR
4.1175e-144	-5.28298	0.03	0.348	1.50704e-139	CD4	HTRA1
8.25105e-144	-4.88245	0.068	0.389	3.01997e-139	CD4	TAGLN
7.64822e-143	-4.10829	0.021	0.344	2.79933e-138	CD4	RAB31
1.51783e-142	-4.97792	0.014	0.332	5.55541e-138	CD4	PMP22
1.64393e-142	1.74887	0.306	0.096	6.01694e-138	CD4	CCR7
3.33926e-142	1.36159	0.406	0.15	1.2222e-137	CD4	PPP1R16B
3.83822e-142	-3.52426	0.045	0.371	1.40483e-137	CD4	RNF130
5.01413e-142	2.09276	0.289	0.089	1.83522e-137	CD4	ITPKB
8.34063e-142	1.33028	0.606	0.351	3.05276e-137	CD4	WIPF1
1.124e-141	1.43004	0.547	0.282	4.11396e-137	CD4	DEDD2
1.50476e-140	-1.88823	0.403	0.667	5.50758e-136	CD4	GADD45B
1.67024e-139	1.127	0.72	0.504	6.11326e-135	CD4	JAK1
4.17752e-139	-4.31598	0.025	0.341	1.52902e-134	CD4	CD9
7.29258e-138	1.52794	0.397	0.153	2.66916e-133	CD4	PSTPIP1
4.05293e-137	1.15973	0.668	0.426	1.48341e-132	CD4	STIP1
4.63148e-136	1.17308	0.665	0.438	1.69517e-131	CD4	CCT6A
4.89134e-136	-3.62533	0.058	0.376	1.79028e-131	CD4	NUPR1
5.58778e-136	1.44785	0.394	0.151	2.04518e-131	CD4	PRKCH
3.36404e-135	1.75895	0.287	0.088	1.23127e-130	CD4	INPP4B
8.37711e-135	-4.94855	0.065	0.371	3.06611e-130	CD4	MGP
9.38175e-135	1.16668	0.402	0.146	3.43381e-130	CD4	IL2RB
2.67053e-134	1.88445	0.262	0.075	9.7744e-130	CD4	PDE3B
3.53554e-134	1.6269	0.454	0.212	1.29404e-129	CD4	RNF19A
7.43597e-134	1.43209	0.564	0.321	2.72164e-129	CD4	TGIF1
1.29042e-133	1.70812	0.31	0.1	4.72307e-129	CD4	GATA3
2.76525e-133	1.25206	0.619	0.38	1.01211e-128	CD4	HSPA4
3.83912e-133	-5.33872	0.019	0.32	1.40516e-128	CD4	SPARCL1
1.28705e-132	-4.21728	0.08	0.39	4.71073e-128	CD4	FN1
7.7832e-132	1.75922	0.326	0.113	2.84873e-127	CD4	MAP4K1
9.2823e-132	-3.01563	0.077	0.392	3.39741e-127	CD4	CTSH
1.11673e-131	1.66871	0.447	0.211	4.08734e-127	CD4	HNRNPLL
1.88751e-130	-3.10079	0.032	0.344	6.90848e-126	CD4	TCF4
1.93985e-130	1.66083	0.469	0.23	7.10005e-126	CD4	PBXIP1
2.11252e-130	1.66815	0.529	0.29	7.73204e-126	CD4	MYLIP
5.6299e-130	1.74596	0.528	0.314	2.0606e-125	CD4	CORO1B
1.01829e-129	1.19555	0.632	0.386	3.72704e-125	CD4	MKNK2
1.82153e-129	1.0724	0.715	0.519	6.66698e-125	CD4	STAT3
2.94941e-129	-5.31657	0.02	0.315	1.07951e-124	CD4	A2M
8.05126e-129	1.37967	0.55	0.295	2.94684e-124	CD4	SOCS1
8.25144e-129	-4.80627	0.045	0.341	3.02011e-124	CD4	BGN
2.67624e-128	1.2705	0.549	0.29	9.79531e-124	CD4	FMNL1
3.35606e-128	1.02104	0.643	0.363	1.22835e-123	CD4	LIMD2
3.6887e-128	1.53669	0.509	0.266	1.3501e-123	CD4	KPNA2
4.20318e-128	1.61343	0.523	0.285	1.53841e-123	CD4	ARID5B
7.42438e-128	-4.56253	0.035	0.33	2.7174e-123	CD4	TPM2
5.5967e-127	-6.37538	0.027	0.316	2.04845e-122	CD4	CCN2
5.78438e-127	-1.67016	0.624	0.775	2.11714e-122	CD4	S100A6
4.7336e-126	1.54986	0.443	0.208	1.73254e-121	CD4	SH3KBP1
1.13717e-125	1.293	0.4	0.156	4.16217e-121	CD4	TBC1D10C
2.35325e-125	-5.03467	0.01	0.298	8.61314e-121	CD4	TCEAL9
1.46878e-124	1.38494	0.576	0.35	5.3759e-120	CD4	HBP1
2.17615e-122	-5.10385	0.009	0.291	7.96492e-118	CD4	PLXDC2
3.21696e-122	1.00643	0.79	0.589	1.17744e-117	CD4	TSC22D3
1.06975e-121	-5.84915	0.017	0.298	3.9154e-117	CD4	THBS1
1.35848e-121	1.46992	0.368	0.144	4.97219e-117	CD4	OCIAD2
3.02953e-121	-4.43433	0.041	0.331	1.10884e-116	CD4	GPNMB
1.83428e-120	-2.52468	0.071	0.379	6.71366e-116	CD4	DDAH2
2.15653e-120	2.03781	0.257	0.081	7.89313e-116	CD4	DGKA
7.9208e-120	1.06769	0.718	0.534	2.89909e-115	CD4	LINC01578
1.00493e-119	1.44579	0.508	0.277	3.67814e-115	CD4	CHIC2
2.65035e-119	1.09607	0.53	0.263	9.70053e-115	CD4	RBM38
3.09644e-119	2.0187	0.295	0.105	1.13333e-114	CD4	TRAF1
1.41142e-118	1.29009	0.575	0.323	5.16594e-114	CD4	LBH
1.99183e-118	1.31486	0.517	0.276	7.29031e-114	CD4	ZBTB1
2.26301e-118	1.36356	0.529	0.295	8.28285e-114	CD4	CDKN1B
3.60313e-118	1.11352	0.639	0.411	1.31878e-113	CD4	FAM177A1
8.39923e-118	1.56923	0.493	0.257	3.0742e-113	CD4	GBP5
7.42912e-117	-4.99771	0.012	0.285	2.71913e-112	CD4	SLC40A1
4.356e-116	-3.11517	0.054	0.346	1.59434e-111	CD4	ENG
6.06948e-116	-4.4832	0.024	0.299	2.22149e-111	CD4	CTSF
6.15841e-116	-3.67006	0.027	0.307	2.25404e-111	CD4	SCPEP1
1.32051e-115	-6.69193	0.008	0.274	4.83321e-111	CD4	TCF21
6.13975e-115	-4.40203	0.015	0.287	2.24721e-110	CD4	ALDH2
8.01342e-115	-5.01451	0.013	0.282	2.93299e-110	CD4	IGF1
9.58562e-115	1.26669	0.542	0.314	3.50843e-110	CD4	ELOVL5
2.36421e-114	-4.95494	0.011	0.279	8.65324e-110	CD4	NRP2
2.29865e-113	-5.15837	0.007	0.272	8.4133e-109	CD4	CD302
2.47994e-113	-6.52079	0.007	0.269	9.07682e-109	CD4	CFH
3.58113e-113	1.38663	0.307	0.107	1.31073e-108	CD4	STAT4
1.1595e-112	1.88342	0.381	0.175	4.24389e-108	CD4	TNFAIP8
1.28877e-112	-3.80384	0.032	0.306	4.71701e-108	CD4	KLF4
5.56608e-112	-5.8897	0.01	0.27	2.03724e-107	CD4	FHL2
6.05156e-112	1.4914	0.504	0.278	2.21493e-107	CD4	PFKFB3
7.87903e-112	1.15721	0.617	0.377	2.8838e-107	CD4	MT1E
2.95496e-111	2.0648	0.367	0.169	1.08154e-106	CD4	FKBP5
1.7889e-110	-4.49477	0.025	0.29	6.54756e-106	CD4	MAFB
2.13468e-110	1.00177	0.642	0.39	7.81313e-106	CD4	HCLS1
2.20421e-110	1.43256	0.464	0.239	8.06762e-106	CD4	FOXO1
4.5393e-110	-4.11684	0.017	0.282	1.66143e-105	CD4	DAB2
1.0916e-109	-1.58686	0.533	0.705	3.99538e-105	CD4	IER2
3.38841e-109	1.09166	0.645	0.455	1.24019e-104	CD4	H2AFV
5.19376e-109	1.13035	0.615	0.415	1.90097e-104	CD4	CCT3
6.23644e-109	-5.7732	0.012	0.268	2.2826e-104	CD4	C1R
9.14975e-109	-5.14939	0.008	0.264	3.3489e-104	CD4	DST
1.19435e-108	-5.16351	0.012	0.269	4.37144e-104	CD4	CLEC11A
3.56344e-108	1.42943	0.495	0.285	1.30425e-103	CD4	PPM1G
6.40104e-108	1.12817	0.573	0.34	2.34284e-103	CD4	GPSM3
7.28177e-108	-5.04552	0.014	0.27	2.6652e-103	CD4	PALLD
1.23226e-107	1.56944	0.425	0.211	4.51019e-103	CD4	CD82
1.29417e-107	-5.91884	0.009	0.261	4.73681e-103	CD4	NR2F2
1.58414e-107	-3.20231	0.112	0.385	5.79812e-103	CD4	IER3
1.2766e-106	-4.60571	0.039	0.297	4.67247e-102	CD4	COL6A3
1.54792e-106	-6.24902	0.008	0.259	5.66554e-102	CD4	COL14A1
1.73313e-106	-4.52276	0.01	0.264	6.34343e-102	CD4	KCTD12
8.00052e-106	-2.77952	0.304	0.539	2.92827e-101	CD4	CTSZ
2.04655e-105	-6.3595	0.003	0.25	7.49056e-101	CD4	MMP14
2.52468e-105	-5.09119	0.012	0.263	9.2406e-101	CD4	RBP1
2.60252e-105	-1.25542	0.455	0.661	9.52549e-101	CD4	ANXA5
2.75895e-105	-2.51541	0.12	0.399	1.0098e-100	CD4	SGK1
3.01565e-104	1.56726	0.366	0.163	1.10376e-99	CD4	JAK3
3.63989e-104	1.34966	0.495	0.274	1.33224e-99	CD4	JMY
4.92732e-104	1.80087	0.375	0.18	1.80345e-99	CD4	MAF
5.30459e-104	-4.28453	0.014	0.265	1.94153e-99	CD4	ASPH
5.77482e-104	-1.96836	0.149	0.439	2.11364e-99	CD4	MGST3
6.11098e-104	-2.91247	0.038	0.304	2.23668e-99	CD4	IFNGR2
1.00877e-103	-2.68825	0.047	0.318	3.69221e-99	CD4	SERPINB6
1.27104e-103	1.90142	0.257	0.089	4.65212e-99	CD4	NDFIP2
2.37211e-103	1.04238	0.645	0.456	8.68217e-99	CD4	EMD
4.11869e-103	-3.97172	0.013	0.263	1.50748e-98	CD4	EPB41L2
5.12633e-103	1.65674	0.317	0.126	1.87629e-98	CD4	TRAF3IP3
8.32561e-103	-5.03071	0.006	0.25	3.04726e-98	CD4	UBE2E2
1.3296e-102	1.88476	0.33	0.142	4.86647e-98	CD4	SBNO2
2.84722e-102	-4.27091	0.023	0.272	1.04211e-97	CD4	CAVIN1
3.10504e-102	-5.20264	0.021	0.268	1.13648e-97	CD4	CCDC80
9.20834e-102	1.28549	0.466	0.248	3.37035e-97	CD4	ITGA4
9.24416e-102	-5.45001	0.008	0.25	3.38346e-97	CD4	EFEMP2
1.2554e-101	-4.65216	0.009	0.253	4.59489e-97	CD4	HNMT
2.82159e-101	-2.72585	0.096	0.366	1.03273e-96	CD4	ASAH1
5.14094e-101	1.27157	0.502	0.284	1.88164e-96	CD4	NSMCE3
9.82508e-101	-3.38802	0.018	0.268	3.59608e-96	CD4	SORBS3
1.49587e-99	1.02634	0.608	0.413	5.47502e-95	CD4	ADRM1
2.0622e-99	1.14686	0.57	0.377	7.54786e-95	CD4	CCT8
2.31359e-99	-3.6659	0.021	0.27	8.46796e-95	CD4	FGL2
2.62294e-99	-3.44247	0.055	0.313	9.60022e-95	CD4	LGMN
2.85709e-99	-3.49992	0.035	0.288	1.04572e-94	CD4	MAFF
3.97526e-99	1.56425	0.465	0.256	1.45498e-94	CD4	UCP2
3.4266e-98	1.09056	0.595	0.401	1.25417e-93	CD4	CIB1
4.55737e-98	-1.4124	0.482	0.663	1.66804e-93	CD4	LGALS3
8.61908e-98	-4.49206	0.036	0.278	3.15467e-93	CD4	SPON2
3.08778e-97	1.0059	0.611	0.407	1.13016e-92	CD4	GPBP1
9.33883e-97	1.20566	0.553	0.354	3.4181e-92	CD4	MRPS6
1.85141e-96	1.35077	0.414	0.206	6.77636e-92	CD4	PCED1B-AS1
6.99141e-96	-2.71945	0.143	0.389	2.55892e-91	CD4	NBL1
1.40677e-95	-2.19403	0.079	0.346	5.14891e-91	CD4	VAT1
5.17667e-95	-2.98436	0.03	0.277	1.89471e-90	CD4	HEBP1
6.68476e-95	-3.16677	0.031	0.276	2.44669e-90	CD4	ACTN1
8.93104e-95	1.12708	0.594	0.385	3.26885e-90	CD4	DUSP5
1.18318e-94	-2.72645	0.043	0.296	4.33057e-90	CD4	SCARB2
1.44265e-94	-1.46444	0.258	0.538	5.28025e-90	CD4	PTMS
2.05818e-94	-2.24924	0.077	0.342	7.53315e-90	CD4	CREG1
3.47268e-94	-3.56584	0.054	0.3	1.27103e-89	CD4	TPM1
5.01226e-94	1.1077	0.605	0.408	1.83454e-89	CD4	RHOG
7.75576e-94	-2.10042	0.124	0.397	2.83869e-89	CD4	VEGFB
2.21627e-93	1.07338	0.384	0.17	8.11178e-89	CD4	RHOF
4.71357e-93	1.1303	0.511	0.288	1.72521e-88	CD4	TAGAP
7.66238e-93	-2.67508	0.038	0.283	2.80451e-88	CD4	DSE
1.36156e-92	1.11612	0.58	0.389	4.98345e-88	CD4	EML4
2.61545e-92	1.35351	0.276	0.101	9.57281e-88	CD4	CXCR3
2.971e-92	1.6218	0.348	0.16	1.08742e-87	CD4	RAPGEF6
4.76566e-92	1.32318	0.336	0.145	1.74428e-87	CD4	ARAP2
3.86825e-91	-3.1634	0.037	0.276	1.41582e-86	CD4	EGR3
4.04963e-91	1.83629	0.295	0.125	1.4822e-86	CD4	NAB1
4.25902e-91	1.38014	0.461	0.265	1.55884e-86	CD4	SIAH2
6.62648e-91	1.54896	0.449	0.262	2.42536e-86	CD4	TANK
6.06326e-90	1.56378	0.349	0.16	2.21921e-85	CD4	GIMAP7
8.86034e-90	-5.07419	0.03	0.258	3.24297e-85	CD4	CCL2
1.00568e-89	1.41726	0.258	0.093	3.68088e-85	CD4	IKZF3
1.95648e-89	1.56771	0.309	0.131	7.1609e-85	CD4	RORA
3.34162e-89	1.11743	0.296	0.113	1.22307e-84	CD4	CD96
5.36666e-89	-2.59256	0.058	0.304	1.96425e-84	CD4	TSPAN3
7.21412e-89	1.27444	0.296	0.115	2.64044e-84	CD4	CYFIP2
1.85197e-88	1.43935	0.424	0.234	6.77839e-84	CD4	CYTH1
4.6501e-88	1.22511	0.538	0.369	1.70198e-83	CD4	NDUFV2
1.56024e-87	1.40608	0.321	0.139	5.71063e-83	CD4	TMC8
1.813e-87	-1.11428	0.453	0.653	6.63575e-83	CD4	NME2
3.36719e-87	-4.0771	0.043	0.271	1.23243e-82	CD4	CFD
3.40222e-86	1.28912	0.494	0.315	1.24525e-81	CD4	RAP1A
5.01108e-86	-3.62759	0.067	0.296	1.83411e-81	CD4	IFI27
9.06694e-86	-3.11035	0.034	0.261	3.31859e-81	CD4	RCN1
1.03927e-85	1.05922	0.513	0.306	3.80385e-81	CD4	STK4
2.59866e-85	1.41794	0.387	0.198	9.51137e-81	CD4	MOB3A
4.15245e-85	-2.28149	0.09	0.334	1.51984e-80	CD4	BLVRB
1.73602e-84	-5.10661	0.041	0.259	6.354e-80	CD4	LUM
3.72413e-84	-3.19413	0.084	0.319	1.36307e-79	CD4	PLAUR
6.3164e-84	1.17511	0.474	0.279	2.31186e-79	CD4	WAS
6.88434e-84	-3.59251	0.153	0.363	2.51974e-79	CD4	TYROBP
1.3602e-83	1.51147	0.397	0.217	4.97847e-79	CD4	IGFLR1
1.40977e-83	1.65827	0.365	0.19	5.1599e-79	CD4	TNIP2
1.62569e-83	1.33966	0.477	0.293	5.95019e-79	CD4	NFKB2
3.66563e-83	-2.78253	0.134	0.363	1.34166e-78	CD4	LTBP4
3.79513e-83	1.71357	0.395	0.222	1.38906e-78	CD4	UBE2K
1.8024e-82	1.21944	0.389	0.197	6.59697e-78	CD4	NFATC2
1.87646e-82	1.29126	0.388	0.196	6.86803e-78	CD4	CD4
2.11527e-82	1.52225	0.272	0.109	7.74211e-78	CD4	RAB27A
2.44148e-82	-1.75523	0.196	0.447	8.93606e-78	CD4	DSTN
2.66951e-82	1.05045	0.373	0.175	9.77066e-78	CD4	PTPN22
2.7624e-82	-3.64568	0.175	0.386	1.01107e-77	CD4	IFI30
3.59484e-82	1.95862	0.257	0.105	1.31575e-77	CD4	BBC3
5.34508e-82	-2.81597	0.036	0.259	1.95635e-77	CD4	GAA
9.05077e-82	1.00784	0.561	0.371	3.31267e-77	CD4	SEPTIN9
1.11866e-81	-2.15022	0.093	0.336	4.09442e-77	CD4	PRDX4
5.18373e-81	1.28351	0.419	0.233	1.8973e-76	CD4	MOB4
7.40701e-81	1.37317	0.359	0.178	2.71104e-76	CD4	DEF6
1.88692e-80	1.06321	0.608	0.429	6.90631e-76	CD4	REL
2.13186e-80	1.14998	0.511	0.328	7.80283e-76	CD4	CSK
3.4087e-80	-3.563	0.082	0.295	1.24762e-75	CD4	FCER1G
8.16239e-80	-1.64386	0.172	0.425	2.98752e-75	CD4	CRTAP
8.1631e-80	1.26534	0.48	0.301	2.98778e-75	CD4	MAT2B
8.56345e-80	-1.33222	0.52	0.673	3.13431e-75	CD4	NR4A1
1.39156e-78	1.74997	0.417	0.253	5.09324e-74	CD4	CARD16
3.03407e-78	-2.6481	0.267	0.452	1.1105e-73	CD4	IGFBP4
2.25901e-77	-2.46077	0.083	0.306	8.26819e-73	CD4	BEX3
2.34811e-77	1.02895	0.548	0.367	8.5943e-73	CD4	GTF2B
2.46185e-77	1.21617	0.472	0.284	9.01062e-73	CD4	TNFRSF1B
9.35969e-77	1.01971	0.608	0.458	3.42574e-72	CD4	PGAM1
1.05529e-76	-1.98928	0.216	0.438	3.86248e-72	CD4	ATF3
1.4165e-76	1.28579	0.28	0.114	5.18453e-72	CD4	CXCR6
3.17566e-76	1.28039	0.422	0.243	1.16232e-71	CD4	CYLD
3.2056e-76	1.02369	0.546	0.371	1.17328e-71	CD4	NSD3
3.4723e-76	-2.82786	0.102	0.321	1.2709e-71	CD4	CAPG
6.67747e-76	-2.58445	0.043	0.258	2.44402e-71	CD4	RRAS
1.05879e-75	1.46266	0.32	0.153	3.87527e-71	CD4	CDR2
1.17379e-75	1.23695	0.253	0.097	4.29619e-71	CD4	PTPRCAP
1.8125e-75	-2.26817	0.083	0.306	6.63391e-71	CD4	MXRA7
2.32398e-75	-1.8247	0.161	0.402	8.50599e-71	CD4	KLF10
9.52531e-75	-1.5354	0.203	0.449	3.48636e-70	CD4	NENF
1.06911e-74	1.45285	0.408	0.24	3.91304e-70	CD4	EPSTI1
1.31549e-74	-3.68423	0.095	0.3	4.81481e-70	CD4	CD68
1.44583e-74	1.18724	0.511	0.336	5.29189e-70	CD4	CHD1
2.42793e-74	-1.29532	0.243	0.492	8.88648e-70	CD4	RTN4
1.31953e-73	-1.74981	0.115	0.353	4.82962e-69	CD4	NFIC
3.35298e-73	-2.09216	0.083	0.308	1.22722e-68	CD4	SH3BP5
4.37569e-73	1.04746	0.533	0.353	1.60155e-68	CD4	BCAS2
9.08821e-73	-2.09894	0.151	0.378	3.32638e-68	CD4	CSRP1
1.11698e-72	1.55046	0.277	0.123	4.08828e-68	CD4	DUSP8
1.21647e-72	-3.06971	0.048	0.25	4.45239e-68	CD4	CLU
1.91181e-72	-2.30215	0.061	0.275	6.99742e-68	CD4	CDKN1C
2.32264e-72	1.16167	0.419	0.237	8.50111e-68	CD4	PPP2R5C
2.74153e-72	-1.1258	0.493	0.652	1.00343e-67	CD4	PPP1R15A
4.60267e-72	-3.43858	0.059	0.255	1.68462e-67	CD4	AIF1
1.91464e-71	-2.21099	0.081	0.296	7.00777e-67	CD4	EGR2
1.18206e-70	-2.23149	0.056	0.266	4.32644e-66	CD4	ATP1B1
1.4999e-70	-2.84598	0.053	0.255	5.48979e-66	CD4	FILIP1L
2.41359e-70	-1.62468	0.101	0.334	8.83398e-66	CD4	TNFRSF1A
4.75246e-70	-1.60064	0.113	0.347	1.73945e-65	CD4	HEXB
1.94367e-69	1.86394	0.261	0.119	7.11403e-65	CD4	STAM
2.20011e-69	-1.83834	0.06	0.273	8.05262e-65	CD4	GNS
7.1715e-69	-2.23365	0.092	0.304	2.62484e-64	CD4	TSC22D1
1.74304e-68	1.23271	0.289	0.13	6.37971e-64	CD4	IL27RA
2.85424e-68	1.00341	0.511	0.342	1.04468e-63	CD4	SF3A1
3.07714e-68	1.52589	0.283	0.133	1.12627e-63	CD4	RANGAP1
5.37184e-67	1.04206	0.516	0.336	1.96615e-62	CD4	PRDX2
5.47826e-67	1.56063	0.3	0.148	2.0051e-62	CD4	FAS
7.01747e-67	-1.88676	0.1	0.316	2.56846e-62	CD4	RTL8C
5.37223e-66	1.66069	0.256	0.115	1.96629e-61	CD4	EED
2.49567e-65	1.14441	0.377	0.207	9.13441e-61	CD4	IKZF1
4.99381e-65	1.31038	0.301	0.149	1.82779e-60	CD4	STAT5B
5.97494e-65	1.10325	0.568	0.404	2.18689e-60	CD4	DDIT4
7.57947e-65	-1.52205	0.238	0.459	2.77416e-60	CD4	RHOB
4.8708e-64	1.35522	0.342	0.185	1.78276e-59	CD4	AHI1
1.36115e-63	1.12067	0.366	0.199	4.98195e-59	CD4	CBLB
4.78005e-63	-1.3774	0.169	0.399	1.74955e-58	CD4	TMEM14C
4.80523e-63	-1.63965	0.163	0.386	1.75876e-58	CD4	RRBP1
5.71124e-63	1.12485	0.392	0.226	2.09037e-58	CD4	CDC42SE2
1.43227e-62	1.22094	0.362	0.2	5.24225e-58	CD4	PDCL3
2.32245e-62	-1.58427	0.104	0.319	8.5004e-58	CD4	PRCP
3.67015e-62	-1.18145	0.238	0.476	1.34331e-57	CD4	CD55
6.57009e-62	1.06598	0.507	0.363	2.40472e-57	CD4	RBPJ
1.35095e-61	1.63034	0.322	0.177	4.94461e-57	CD4	STAT5A
1.82877e-61	-1.32128	0.245	0.459	6.69349e-57	CD4	GRINA
1.89162e-61	-1.88105	0.093	0.292	6.92351e-57	CD4	SOX4
3.49476e-61	-2.75215	0.08	0.264	1.27912e-56	CD4	CHPF
5.14226e-61	1.38888	0.305	0.157	1.88212e-56	CD4	TLK1
6.31386e-61	1.21222	0.384	0.227	2.31094e-56	CD4	CCNDBP1
1.14995e-60	-1.37398	0.318	0.498	4.20892e-56	CD4	BRI3
4.79264e-60	-1.41675	0.164	0.382	1.75415e-55	CD4	HEXA
7.16842e-60	-1.67247	0.171	0.383	2.62371e-55	CD4	ICAM1
8.24605e-60	-1.6074	0.14	0.352	3.01814e-55	CD4	MAGED2
9.08453e-60	-1.46804	0.153	0.37	3.32503e-55	CD4	TTC3
9.59275e-60	-1.74704	0.084	0.285	3.51104e-55	CD4	LEPROT
1.59205e-59	-1.88345	0.102	0.302	5.82705e-55	CD4	CD151
1.6752e-59	-1.676	0.071	0.268	6.13139e-55	CD4	SLC66A3
1.76244e-59	-3.97853	0.078	0.255	6.4507e-55	CD4	ACTA2
3.02263e-59	-1.51902	0.1	0.308	1.10631e-54	CD4	LAMP2
9.39546e-59	-2.0333	0.082	0.275	3.43883e-54	CD4	PDLIM5
9.79102e-59	1.17294	0.426	0.277	3.58361e-54	CD4	NAP1L4
1.04014e-58	-2.43425	0.074	0.252	3.80702e-54	CD4	HLA-DMB
2.18273e-58	-1.28981	0.142	0.361	7.98901e-54	CD4	PTTG1IP
5.42319e-58	1.40341	0.333	0.187	1.98494e-53	CD4	SESN3
1.44548e-57	-1.8753	0.104	0.301	5.29061e-53	CD4	QSOX1
1.52094e-57	-1.16675	0.423	0.594	5.56678e-53	CD4	LAPTM4A
1.56106e-57	1.62722	0.297	0.156	5.71364e-53	CD4	PRDM1
2.68703e-57	1.36862	0.339	0.192	9.83478e-53	CD4	AL135905.2
6.2994e-57	-1.88053	0.068	0.255	2.30564e-52	CD4	PGRMC1
8.13815e-57	-1.31761	0.452	0.643	2.97865e-52	CD4	MTRNR2L12
2.01747e-56	1.3263	0.339	0.192	7.38413e-52	CD4	STX11
1.09609e-55	1.02647	0.434	0.278	4.01178e-51	CD4	GMFG
1.22192e-55	-1.31301	0.115	0.322	4.47234e-51	CD4	FLOT1
3.77373e-55	-1.693	0.107	0.297	1.38122e-50	CD4	ITM2C
4.47408e-55	-2.87336	0.303	0.439	1.63756e-50	CD4	HLA-DQA1
1.83092e-54	-1.62367	0.078	0.265	6.70135e-50	CD4	FNDC3B
2.2357e-54	1.33331	0.299	0.161	8.1829e-50	CD4	ELMO1
2.67849e-54	1.48968	0.25	0.121	9.80355e-50	CD4	GPRIN3
4.10236e-54	-1.41179	0.153	0.354	1.50151e-49	CD4	PPT1
6.50487e-54	1.28208	0.252	0.12	2.38085e-49	CD4	PTTG1
7.52108e-54	-1.69306	0.1	0.29	2.75279e-49	CD4	CALU
3.11152e-53	-1.62171	0.083	0.268	1.13885e-48	CD4	ARL2
3.74299e-53	-1.61388	0.111	0.296	1.36997e-48	CD4	MFSD1
3.96386e-53	1.32428	0.266	0.132	1.45081e-48	CD4	JADE2
5.87063e-53	1.21166	0.372	0.231	2.14871e-48	CD4	SEC11C
9.92149e-53	1.28272	0.336	0.201	3.63136e-48	CD4	PHACTR2
1.06591e-52	1.13881	0.407	0.265	3.90134e-48	CD4	MAPKAPK2
1.8423e-52	1.34795	0.251	0.121	6.743e-48	CD4	ITGAL
2.03867e-52	-1.21142	0.19	0.393	7.46175e-48	CD4	AKR1A1
2.60026e-52	-1.56978	0.082	0.266	9.51722e-48	CD4	CHD9
3.9874e-52	1.30207	0.386	0.254	1.45943e-47	CD4	CCDC50
4.47176e-52	-2.27556	0.14	0.307	1.63671e-47	CD4	CTSS
5.99484e-52	1.46715	0.326	0.196	2.19417e-47	CD4	LINC00963
7.59674e-52	-1.61795	0.133	0.323	2.78048e-47	CD4	IFI6
1.92826e-51	1.07827	0.425	0.289	7.05764e-47	CD4	PPP4R2
2.20591e-51	-1.21452	0.142	0.343	8.07386e-47	CD4	TMEM109
3.97721e-51	-1.23432	0.233	0.43	1.4557e-46	CD4	ID2
6.00057e-51	-1.25125	0.208	0.409	2.19627e-46	CD4	CTSA
1.4157e-50	-4.08193	0.14	0.293	5.1816e-46	CD4	C1QC
2.65811e-50	1.22763	0.266	0.133	9.72894e-46	CD4	IL21R
5.86433e-50	1.04806	0.45	0.32	2.1464e-45	CD4	LIMS1
6.16095e-50	-1.39594	0.104	0.292	2.25497e-45	CD4	ESD
1.28095e-49	-2.45618	0.558	0.653	4.6884e-45	CD4	CTSD
2.03931e-49	1.06018	0.381	0.24	7.46407e-45	CD4	CCND3
2.94224e-49	-1.21559	0.159	0.356	1.07689e-44	CD4	PEA15
3.42795e-49	-4.00153	0.16	0.308	1.25466e-44	CD4	C1QA
5.28353e-49	-1.10501	0.234	0.441	1.93382e-44	CD4	VKORC1
5.49448e-49	1.3106	0.276	0.146	2.01103e-44	CD4	TMC6
1.52666e-48	-1.29008	0.089	0.27	5.58771e-44	CD4	CTNNA1
2.28821e-48	-1.19068	0.231	0.433	8.37507e-44	CD4	CYB5R3
2.39027e-48	-3.47554	0.126	0.279	8.74863e-44	CD4	LYZ
8.745e-48	1.10847	0.368	0.233	3.20076e-43	CD4	PPID
1.09455e-47	1.25955	0.267	0.142	4.00618e-43	CD4	NCK2
4.76699e-47	-1.66537	0.098	0.266	1.74477e-42	CD4	CXCL16
4.92201e-47	1.34641	0.307	0.182	1.80151e-42	CD4	AGFG1
9.31473e-47	1.0477	0.429	0.301	3.40928e-42	CD4	RALGDS
1.18165e-46	-1.1879	0.195	0.387	4.32496e-42	CD4	COMT
4.92911e-46	-3.28329	0.499	0.555	1.8041e-41	CD4	HLA-DRA
8.6421e-46	-1.11627	0.147	0.342	3.1631e-41	CD4	SAT2
1.75903e-45	1.0827	0.392	0.261	6.43821e-41	CD4	BTG3
2.88892e-45	-1.33912	0.085	0.256	1.05737e-40	CD4	CHID1
3.50204e-45	-1.05933	0.196	0.395	1.28178e-40	CD4	ATRAID
4.00031e-45	-1.3953	0.108	0.283	1.46415e-40	CD4	PPP1R14B
4.17687e-45	1.09775	0.385	0.257	1.52878e-40	CD4	EIF3J
5.72903e-45	-2.68089	0.471	0.54	2.09688e-40	CD4	HLA-DRB5
6.27625e-45	1.10396	0.327	0.194	2.29717e-40	CD4	DGKZ
6.68053e-45	-1.24488	0.348	0.541	2.44514e-40	CD4	MT-ND6
1.0191e-44	1.19817	0.256	0.133	3.72999e-40	CD4	FBXO34
1.52822e-44	-1.14146	0.174	0.363	5.59343e-40	CD4	APLP2
3.60913e-44	-1.19087	0.096	0.27	1.32098e-39	CD4	IFNGR1
5.46962e-44	-3.60978	0.436	0.552	2.00194e-39	CD4	APOE
1.14866e-43	-1.19263	0.131	0.309	4.20422e-39	CD4	STMN1
2.36057e-43	-1.18848	0.238	0.423	8.63992e-39	CD4	NUCKS1
4.19296e-43	-1.23593	0.089	0.257	1.53467e-38	CD4	PLIN3
1.25937e-42	-1.33253	0.179	0.355	4.6094e-38	CD4	HCFC1R1
2.10199e-42	-3.8138	0.18	0.311	7.69348e-38	CD4	C1QB
2.89073e-42	-2.1119	0.126	0.274	1.05804e-37	CD4	SERPINE2
3.15426e-42	-1.23251	0.106	0.275	1.15449e-37	CD4	LTA4H
3.82647e-42	1.04532	0.331	0.203	1.40053e-37	CD4	TMPO
2.03103e-41	-1.27821	0.165	0.337	7.43378e-37	CD4	MARCKSL1
4.16703e-41	1.01197	0.348	0.222	1.52517e-36	CD4	DOCK8
1.18418e-40	1.11833	0.308	0.184	4.33422e-36	CD4	LYST
1.45475e-40	-1.07289	0.109	0.277	5.32454e-36	CD4	RNF13
1.71125e-40	1.45678	0.267	0.153	6.26335e-36	CD4	PMAIP1
4.72157e-40	1.13565	0.265	0.147	1.72814e-35	CD4	CGAS
2.49682e-39	1.33208	0.25	0.138	9.13862e-35	CD4	RAMAC
2.59672e-39	1.02203	0.32	0.198	9.50424e-35	CD4	TSTD1
3.08935e-39	-1.75893	0.131	0.281	1.13073e-34	CD4	SPTBN1
7.97322e-39	-1.15317	0.138	0.3	2.91828e-34	CD4	PYCARD
1.33427e-38	-1.03303	0.205	0.387	4.88358e-34	CD4	HDLBP
1.99751e-38	-2.48034	0.355	0.445	7.31108e-34	CD4	HLA-DQB1
2.18805e-38	-3.66352	0.131	0.263	8.00848e-34	CD4	CCL3
2.47862e-38	1.47328	0.307	0.199	9.07198e-34	CD4	CMTM7
3.61046e-38	-1.49979	0.402	0.542	1.32146e-33	CD4	CSTB
4.29562e-38	-1.29521	0.235	0.385	1.57224e-33	CD4	SELENOM
6.1413e-38	1.02231	0.331	0.211	2.24778e-33	CD4	NUP98
1.59706e-37	1.25064	0.339	0.231	5.8454e-33	CD4	TMEM173
2.02791e-37	-2.18345	0.494	0.574	7.42234e-33	CD4	CTSB
3.14718e-37	1.22964	0.269	0.157	1.1519e-32	CD4	GRK6
3.35344e-37	1.2437	0.269	0.159	1.22739e-32	CD4	ZNF410
1.47882e-36	1.07992	0.345	0.232	5.41264e-32	CD4	FDFT1
1.76016e-36	-1.19208	0.108	0.264	6.44236e-32	CD4	H2AFJ
2.28478e-36	1.1237	0.291	0.177	8.36251e-32	CD4	PAG1
4.00968e-36	-1.42157	0.109	0.258	1.46758e-31	CD4	SEPTIN11
4.04121e-36	1.06866	0.374	0.271	1.47912e-31	CD4	PSMD13
7.18711e-36	1.09254	0.263	0.15	2.63056e-31	CD4	ASF1A
1.02694e-35	1.06239	0.27	0.158	3.75872e-31	CD4	SLC5A3
3.30602e-35	1.00849	0.386	0.277	1.21004e-30	CD4	BAZ1A
3.32727e-35	-1.14023	0.175	0.34	1.21781e-30	CD4	NORAD
4.4138e-35	1.03077	0.313	0.2	1.61549e-30	CD4	ZPR1
7.60011e-35	-1.26464	0.123	0.272	2.78172e-30	CD4	PDLIM2
1.71318e-34	-1.01695	0.3	0.452	6.2704e-30	CD4	CEBPB
2.88623e-34	-1.01042	0.113	0.267	1.05639e-29	CD4	GNG10
3.8047e-34	1.08452	0.303	0.194	1.39256e-29	CD4	MRPL47
5.1816e-34	1.04491	0.337	0.229	1.89652e-29	CD4	STX5
8.86143e-34	1.1282	0.265	0.159	3.24337e-29	CD4	NEDD9
1.04639e-33	1.25533	0.25	0.147	3.82989e-29	CD4	TLE3
1.26767e-33	-1.26097	0.65	0.761	4.63981e-29	CD4	HBB
2.17803e-33	1.25762	0.269	0.166	7.97182e-29	CD4	NIBAN1
4.62504e-33	-2.40497	0.643	0.638	1.69281e-28	CD4	HLA-DRB1
1.00473e-32	1.03361	0.346	0.242	3.67742e-28	CD4	ESYT2
3.14962e-32	1.19557	0.261	0.159	1.15279e-27	CD4	GIMAP5
5.12092e-32	-1.04314	0.214	0.371	1.87431e-27	CD4	ATOX1
1.52531e-31	1.04915	0.363	0.267	5.58278e-27	CD4	TMEM70
2.4214e-31	-1.37516	0.125	0.26	8.86257e-27	CD4	NCF1
1.06184e-30	-2.11597	0.546	0.559	3.88643e-26	CD4	HLA-DPB1
3.4411e-30	1.02697	0.256	0.154	1.25948e-25	CD4	TBCC
7.45913e-30	1.19964	0.251	0.155	2.73012e-25	CD4	MOB2
1.45704e-29	1.17391	0.316	0.222	5.3329e-25	CD4	RIC8A
2.09414e-28	1.12473	0.267	0.173	7.66476e-24	CD4	RRP7A
4.0511e-28	1.40796	0.283	0.181	1.48274e-23	CD4	LAG3
4.92763e-28	1.19197	0.255	0.162	1.80356e-23	CD4	TOPORS
1.43237e-27	1.298	0.321	0.234	5.24261e-23	CD4	GLRX
2.84959e-27	-1.03	0.137	0.271	1.04298e-22	CD4	SNHG32
5.48656e-27	1.1606	0.258	0.167	2.00814e-22	CD4	SCO2
2.73663e-26	1.08654	0.267	0.177	1.00163e-21	CD4	RNF126
7.74008e-26	1.12185	0.255	0.165	2.83295e-21	CD4	OTUD5
1.29568e-25	1.03547	0.265	0.175	4.74231e-21	CD4	MXI1
4.98479e-25	-2.06748	0.188	0.289	1.82448e-20	CD4	NKG7
5.91531e-25	1.01772	0.312	0.225	2.16506e-20	CD4	GOLGA7
7.18228e-25	-1.2909	0.188	0.313	2.62879e-20	CD4	ACP5
9.26603e-25	-2.33125	0.577	0.558	3.39146e-20	CD4	HLA-DPA1
1.16904e-24	-1.21316	0.144	0.267	4.27882e-20	CD4	LTBP3
3.97416e-24	-1.01649	0.144	0.259	1.45458e-19	CD4	HMOX1
3.06822e-23	1.12225	0.266	0.181	1.123e-18	CD4	ARRDC2
1.25338e-22	1.04851	0.313	0.237	4.58748e-18	CD4	GRSF1
2.66201e-22	-2.4473	0.166	0.265	9.74323e-18	CD4	CCL4L2
4.13783e-22	1.03236	0.285	0.208	1.51449e-17	CD4	SQOR
1.04406e-21	-1.34516	0.182	0.303	3.82137e-17	CD4	XIST
8.19792e-21	1.11397	0.253	0.178	3.00052e-16	CD4	HPCAL1
1.50077e-20	1.02761	0.26	0.183	5.49298e-16	CD4	SDE2
1.88622e-20	1.19927	0.253	0.179	6.90375e-16	CD4	MBOAT7
2.36429e-20	1.07015	0.265	0.185	8.65355e-16	CD4	GADD45A
7.50966e-19	1.1162	0.296	0.229	2.74861e-14	CD4	GRAMD1A
9.58971e-19	-1.49103	0.306	0.36	3.50993e-14	CD4	HLA-DMA
1.22422e-17	-1.87794	0.34	0.411	4.48075e-13	CD4	CCL4
5.57634e-16	-2.92012	0.254	0.323	2.041e-11	CD4	APOC1
7.52728e-16	1.03512	0.261	0.201	2.75506e-11	CD4	TOM1
8.91838e-14	1.03867	0.289	0.237	3.26422e-09	CD4	TRIM8
4.3718e-05	-1.78163	0.968	0.877	1	CD4	CD74
0.00146249	-3.79341	0.251	0.287	1	CD4	IGHG1
0	3.7534	0.95	0.078	0	M_CD163hi	FCGR2A
0	3.90687	0.963	0.099	0	M_CD163hi	CD14
0	3.11694	0.961	0.106	0	M_CD163hi	SPI1
0	3.92122	0.913	0.066	0	M_CD163hi	LILRB4
0	3.49113	0.949	0.103	0	M_CD163hi	MS4A6A
0	2.86928	0.961	0.122	0	M_CD163hi	AIF1
0	4.13654	0.899	0.061	0	M_CD163hi	MS4A7
0	4.00639	0.886	0.05	0	M_CD163hi	MS4A4A
0	3.79847	0.888	0.054	0	M_CD163hi	CSF1R
0	3.11385	0.923	0.09	0	M_CD163hi	SERPINA1
0	3.44284	0.898	0.072	0	M_CD163hi	LAIR1
0	3.85338	0.988	0.166	0	M_CD163hi	C1QC
0	3.10686	0.983	0.163	0	M_CD163hi	FCER1G
0	4.16122	0.866	0.046	0	M_CD163hi	C5AR1
0	3.44964	0.985	0.169	0	M_CD163hi	CD68
0	3.88712	0.892	0.077	0	M_CD163hi	RASSF4
0	3.35297	0.889	0.081	0	M_CD163hi	FCGR3A
0	3.72107	0.989	0.183	0	M_CD163hi	C1QA
0	2.98135	0.929	0.125	0	M_CD163hi	HLA-DMB
0	4.0533	0.84	0.036	0	M_CD163hi	SLCO2B1
0	3.63951	0.989	0.189	0	M_CD163hi	C1QB
0	3.66474	0.85	0.057	0	M_CD163hi	FOLR2
0	3.28391	0.87	0.078	0	M_CD163hi	CYBB
0	3.28454	0.946	0.158	0	M_CD163hi	MAFB
0	3.08217	0.97	0.184	0	M_CD163hi	CTSS
0	3.74915	0.848	0.062	0	M_CD163hi	IGSF6
0	2.94523	0.943	0.157	0	M_CD163hi	LYZ
0	2.97433	0.888	0.103	0	M_CD163hi	PLEK
0	2.71853	0.886	0.104	0	M_CD163hi	CD4
0	4.09144	0.822	0.04	0	M_CD163hi	CD163
0	2.94438	0.917	0.142	0	M_CD163hi	HMOX1
0	3.87386	0.814	0.041	0	M_CD163hi	ADAP2
0	4.8667	0.917	0.145	0	M_CD163hi	CCL3
0	3.81969	0.815	0.046	0	M_CD163hi	FCGR1A
0	3.28206	0.836	0.07	0	M_CD163hi	TNFSF13
0	4.0865	0.802	0.037	0	M_CD163hi	MSR1
0	3.94016	0.803	0.042	0	M_CD163hi	RBM47
0	3.43338	0.809	0.048	0	M_CD163hi	PILRA
0	2.92354	0.995	0.241	0	M_CD163hi	TYROBP
0	3.61588	0.796	0.05	0	M_CD163hi	SLAMF8
0	3.84032	0.801	0.056	0	M_CD163hi	IL18
0	2.75703	0.893	0.149	0	M_CD163hi	CXCL16
0	2.76927	0.85	0.112	0	M_CD163hi	ADA2
0	3.17494	0.925	0.189	0	M_CD163hi	LGMN
0	3.76747	0.77	0.036	0	M_CD163hi	C3AR1
0	2.86952	0.986	0.254	0	M_CD163hi	HLA-DMA
0	2.24767	0.882	0.15	0	M_CD163hi	CFD
0	2.52647	0.906	0.179	0	M_CD163hi	MFSD1
0	2.51079	0.797	0.07	0	M_CD163hi	LST1
0	1.90885	0.915	0.189	0	M_CD163hi	A2M
0	3.19524	0.779	0.053	0	M_CD163hi	HCK
0	2.34038	0.866	0.144	0	M_CD163hi	LGALS9
0	2.33736	0.9	0.179	0	M_CD163hi	MAN2B1
0	2.86143	0.988	0.269	0	M_CD163hi	IFI30
0	3.05918	0.813	0.101	0	M_CD163hi	C2
0	5.05219	0.784	0.074	0	M_CD163hi	CCL3L1
0	3.35665	0.766	0.056	0	M_CD163hi	RAB20
0	3.64209	0.75	0.042	0	M_CD163hi	KCNMA1
0	3.52274	0.777	0.069	0	M_CD163hi	C15orf48
0	1.92873	0.88	0.174	0	M_CD163hi	ARRB2
0	2.64913	0.805	0.102	0	M_CD163hi	TNFAIP2
0	2.95716	0.903	0.202	0	M_CD163hi	PLAUR
0	2.91848	0.903	0.205	0	M_CD163hi	CAPG
0	3.38885	0.737	0.04	0	M_CD163hi	NPL
0	3.30576	0.742	0.046	0	M_CD163hi	CD86
0	2.01986	0.92	0.225	0	M_CD163hi	VAMP8
0	2.57749	0.789	0.097	0	M_CD163hi	UNC93B1
0	2.26598	0.937	0.248	0	M_CD163hi	RNF130
0	2.61462	0.936	0.247	0	M_CD163hi	ASAH1
0	4.10953	0.717	0.028	0	M_CD163hi	SLC1A3
0	2.44345	0.813	0.125	0	M_CD163hi	CPVL
0	2.63367	0.775	0.093	0	M_CD163hi	TNFSF13B
0	3.25229	0.724	0.049	0	M_CD163hi	SLC7A7
0	2.63316	0.751	0.077	0	M_CD163hi	BMP2K
0	2.19418	0.821	0.147	0	M_CD163hi	GAA
0	3.07073	0.722	0.051	0	M_CD163hi	ALOX5
0	2.13762	0.825	0.156	0	M_CD163hi	NCF1
0	2.57876	0.742	0.076	0	M_CD163hi	CD84
0	2.12635	0.886	0.221	0	M_CD163hi	BLVRB
0	2.29953	0.938	0.273	0	M_CD163hi	CD83
0	2.35801	0.831	0.167	0	M_CD163hi	DAB2
0	3.03903	0.998	0.336	0	M_CD163hi	HLA-DQA1
0	1.7983	0.855	0.194	0	M_CD163hi	PYCARD
0	3.67252	0.886	0.225	0	M_CD163hi	APOC1
0	2.0015	0.85	0.189	0	M_CD163hi	SAMHD1
0	2.94094	0.754	0.094	0	M_CD163hi	BCL2A1
0	2.79451	0.96	0.3	0	M_CD163hi	CTSL
0	2.48561	0.785	0.126	0	M_CD163hi	CYFIP1
0	3.12561	0.872	0.215	0	M_CD163hi	GPNMB
0	1.82105	0.869	0.215	0	M_CD163hi	TPP1
0	2.07287	0.928	0.274	0	M_CD163hi	CTSH
0	3.51697	0.691	0.037	0	M_CD163hi	CLEC7A
0	3.1883	0.716	0.063	0	M_CD163hi	FCGR2B
0	2.76664	0.725	0.073	0	M_CD163hi	TTYH3
0	1.95948	0.88	0.229	0	M_CD163hi	CREG1
0	3.11727	0.998	0.347	0	M_CD163hi	HLA-DQB1
0	2.34419	0.766	0.115	0	M_CD163hi	LY96
0	3.89346	0.677	0.029	0	M_CD163hi	FPR3
0	1.92491	0.756	0.108	0	M_CD163hi	NCF4
0	2.33856	0.726	0.079	0	M_CD163hi	PLXND1
0	3.0649	0.919	0.272	0	M_CD163hi	IER3
0	1.69533	0.918	0.271	0	M_CD163hi	SYNGR2
0	2.47379	0.742	0.095	0	M_CD163hi	MCOLN1
0	3.09992	0.693	0.046	0	M_CD163hi	HLA-DOA
0	3.03313	0.776	0.13	0	M_CD163hi	LIPA
0	2.66454	0.732	0.087	0	M_CD163hi	CALHM6
0	2.40425	0.962	0.317	0	M_CD163hi	CTSC
0	2.20775	0.77	0.128	0	M_CD163hi	ABHD12
0	2.71474	0.701	0.06	0	M_CD163hi	TBXAS1
0	2.39505	0.976	0.337	0	M_CD163hi	TMEM176B
0	3.77	0.67	0.031	0	M_CD163hi	VSIG4
0	2.82719	0.691	0.052	0	M_CD163hi	LY86
0	2.26674	0.961	0.324	0	M_CD163hi	GLUL
0	2.62027	0.72	0.083	0	M_CD163hi	MPP1
0	4.12991	0.665	0.029	0	M_CD163hi	TLR2
0	1.82163	0.754	0.12	0	M_CD163hi	LYN
0	1.89323	0.966	0.334	0	M_CD163hi	TYMP
0	2.31127	0.71	0.079	0	M_CD163hi	MGAT4A
0	3.50955	0.663	0.032	0	M_CD163hi	LILRB2
0	3.51596	0.671	0.041	0	M_CD163hi	OLR1
0	2.19057	0.73	0.1	0	M_CD163hi	AP1B1
0	1.78313	0.833	0.203	0	M_CD163hi	NAGK
0	1.72771	0.823	0.193	0	M_CD163hi	IFNGR2
0	1.87155	0.948	0.319	0	M_CD163hi	TMEM176A
0	3.30721	0.695	0.066	0	M_CD163hi	PLAU
0	2.82782	0.705	0.076	0	M_CD163hi	SLC15A3
0	2.26047	0.916	0.288	0	M_CD163hi	SGK1
0	1.75453	0.877	0.249	0	M_CD163hi	PPT1
0	3.61501	0.712	0.086	0	M_CD163hi	IL1B
0	3.74057	0.665	0.04	0	M_CD163hi	STAB1
0	1.33675	0.852	0.229	0	M_CD163hi	LCP2
0	1.81698	0.799	0.177	0	M_CD163hi	ALDH2
0	1.88023	0.726	0.106	0	M_CD163hi	AP1S2
0	1.49183	0.803	0.184	0	M_CD163hi	FERMT3
0	4.12769	0.789	0.17	0	M_CD163hi	CCL4L2
0	3.53716	0.65	0.031	0	M_CD163hi	RENBP
0	1.89159	0.776	0.158	0	M_CD163hi	ATP6V1B2
0	1.77782	0.774	0.156	0	M_CD163hi	KCTD12
0	1.92908	0.98	0.362	0	M_CD163hi	ITGB2
0	3.56218	0.671	0.055	0	M_CD163hi	F13A1
0	3.84791	0.646	0.031	0	M_CD163hi	CEBPA
0	2.51072	0.673	0.059	0	M_CD163hi	SYK
0	1.62152	0.947	0.334	0	M_CD163hi	MARCKS
0	2.01625	0.963	0.353	0	M_CD163hi	FCGRT
0	2.53025	0.984	0.375	0	M_CD163hi	GRN
0	2.35855	0.672	0.064	0	M_CD163hi	C1orf162
0	2.90955	0.66	0.054	0	M_CD163hi	EPB41L3
0	3.31321	0.64	0.035	0	M_CD163hi	MPEG1
0	4.28201	0.67	0.066	0	M_CD163hi	CXCL8
0	2.94333	0.651	0.048	0	M_CD163hi	THEMIS2
0	1.81577	0.746	0.143	0	M_CD163hi	DRAM2
0	1.50561	0.882	0.279	0	M_CD163hi	NINJ1
0	3.95427	0.638	0.036	0	M_CD163hi	TREM2
0	1.53608	0.881	0.28	0	M_CD163hi	HEXA
0	1.37799	0.885	0.285	0	M_CD163hi	RGS10
0	3.38221	0.646	0.046	0	M_CD163hi	SDC3
0	1.6153	0.892	0.293	0	M_CD163hi	AKR1A1
0	1.64293	0.87	0.271	0	M_CD163hi	LAP3
0	3.54887	0.642	0.045	0	M_CD163hi	IL4I1
0	2.69953	0.659	0.064	0	M_CD163hi	MGLL
0	3.01496	0.64	0.045	0	M_CD163hi	NAIP
0	2.56729	0.671	0.077	0	M_CD163hi	FMNL2
0	1.96052	0.762	0.169	0	M_CD163hi	RASGEF1B
0	1.85732	0.868	0.275	0	M_CD163hi	ATOX1
0	1.80466	0.735	0.142	0	M_CD163hi	ARHGAP18
0	2.57845	0.65	0.057	0	M_CD163hi	ITGAX
0	2.55679	0.681	0.089	0	M_CD163hi	GM2A
0	1.43854	0.776	0.184	0	M_CD163hi	PLXDC2
0	1.37824	0.856	0.264	0	M_CD163hi	APLP2
0	1.70958	0.818	0.228	0	M_CD163hi	AKR1B1
0	2.1045	0.703	0.115	0	M_CD163hi	RAB32
0	1.24857	0.882	0.295	0	M_CD163hi	TSPAN4
0	3.8579	0.61	0.023	0	M_CD163hi	LRRC25
0	1.36242	0.738	0.151	0	M_CD163hi	IGFLR1
0	3.24732	0.91	0.324	0	M_CD163hi	CCL4
0	1.4486	0.712	0.126	0	M_CD163hi	SPINT2
0	1.74224	0.861	0.275	0	M_CD163hi	GLA
0	3.87961	0.607	0.022	0	M_CD163hi	PTAFR
0	3.14997	0.63	0.046	0	M_CD163hi	DMXL2
0	1.83219	0.951	0.371	0	M_CD163hi	RNASET2
0	2.77793	0.637	0.058	0	M_CD163hi	PLA2G15
0	2.6167	0.653	0.075	0	M_CD163hi	ACP2
0	1.49421	0.75	0.174	0	M_CD163hi	GNS
0	2.08652	0.654	0.08	0	M_CD163hi	MGST2
0	1.78356	0.667	0.094	0	M_CD163hi	IRF8
0	2.55177	0.638	0.066	0	M_CD163hi	FCHO2
0	2.05817	0.669	0.097	0	M_CD163hi	TGFBI
0	2.69035	0.638	0.066	0	M_CD163hi	ABCA1
0	1.54611	0.724	0.153	0	M_CD163hi	HNMT
0	3.17203	0.608	0.037	0	M_CD163hi	FPR1
0	1.99578	0.664	0.094	0	M_CD163hi	FRMD4B
0	1.02541	0.786	0.216	0	M_CD163hi	SERPINB6
0	2.67819	0.97	0.401	0	M_CD163hi	SOD2
0	1.26821	0.841	0.274	0	M_CD163hi	H2AFY
0	2.51187	0.629	0.063	0	M_CD163hi	ZNF385A
0	1.32655	0.736	0.17	0	M_CD163hi	CD302
0	1.45686	0.925	0.36	0	M_CD163hi	MGAT1
0	3.51586	0.684	0.12	0	M_CD163hi	CXCL2
0	1.02194	0.76	0.196	0	M_CD163hi	UCP2
0	3.5407	0.6	0.036	0	M_CD163hi	CPM
0	2.7186	0.608	0.045	0	M_CD163hi	CD72
0	2.32633	0.671	0.109	0	M_CD163hi	FUCA1
0	1.41446	0.721	0.159	0	M_CD163hi	CIAO2A
0	1.76548	0.68	0.119	0	M_CD163hi	GNPDA1
0	3.51767	0.595	0.034	0	M_CD163hi	CCRL2
0	2.04018	0.97	0.409	0	M_CD163hi	PLD3
0	1.22008	0.854	0.293	0	M_CD163hi	COMT
0	1.07729	0.887	0.327	0	M_CD163hi	GRB2
0	1.30247	0.836	0.276	0	M_CD163hi	ATP6AP1
0	1.39023	0.699	0.14	0	M_CD163hi	IQGAP2
0	1.47398	0.735	0.176	0	M_CD163hi	GNG10
0	1.42141	0.673	0.115	0	M_CD163hi	PTPN6
0	1.48228	0.872	0.314	0	M_CD163hi	CTSA
0	1.6377	0.709	0.151	0	M_CD163hi	PPIF
0	1.1727	0.784	0.227	0	M_CD163hi	QKI
0	1.34336	0.736	0.179	0	M_CD163hi	NRP2
0	1.53041	0.92	0.364	0	M_CD163hi	GRINA
0	2.06342	0.664	0.108	0	M_CD163hi	PLBD1
0	2.73662	0.596	0.041	0	M_CD163hi	ITGAM
0	2.20048	0.636	0.082	0	M_CD163hi	SNX10
0	1.0458	0.82	0.266	0	M_CD163hi	CNPY3
0	2.98711	0.598	0.045	0	M_CD163hi	SIRPA
0	3.04551	0.995	0.442	0	M_CD163hi	CTSZ
0	1.75413	0.751	0.199	0	M_CD163hi	PDE4DIP
0	1.04031	0.811	0.26	0	M_CD163hi	SCAMP2
0	1.5959	0.899	0.348	0	M_CD163hi	PLTP
0	2.99468	0.587	0.036	0	M_CD163hi	NCF2
0	1.09781	0.846	0.297	0	M_CD163hi	CHCHD10
0	1.61908	0.73	0.183	0	M_CD163hi	STX4
0	1.70833	0.909	0.364	0	M_CD163hi	CEBPB
0	2.34724	0.604	0.059	0	M_CD163hi	PHACTR1
0	1.00378	0.793	0.249	0	M_CD163hi	TNFRSF14
0	1.25435	0.611	0.067	0	M_CD163hi	S100A9
0	1.44038	0.751	0.207	0	M_CD163hi	SCPEP1
0	1.32972	0.73	0.187	0	M_CD163hi	RNF13
0	1.20294	0.776	0.234	0	M_CD163hi	NCOA4
0	1.11459	0.724	0.182	0	M_CD163hi	MYO9B
0	1.05604	0.781	0.24	0	M_CD163hi	PLEKHO1
0	1.03561	0.793	0.252	0	M_CD163hi	TNFSF12
0	4.18355	0.557	0.016	0	M_CD163hi	SIGLEC1
0	3.98013	0.558	0.017	0	M_CD163hi	GPR34
0	2.72315	0.593	0.052	0	M_CD163hi	C1orf54
0	2.4397	0.598	0.057	0	M_CD163hi	EMILIN2
0	1.49938	0.932	0.392	0	M_CD163hi	ATP6V0B
0	1.73299	0.638	0.099	0	M_CD163hi	DBNDD2
0	1.05588	0.803	0.265	0	M_CD163hi	PEA15
0	3.05279	0.998	0.46	0	M_CD163hi	HLA-DRB5
0	1.52495	0.843	0.305	0	M_CD163hi	NAMPT
0	1.35379	0.87	0.332	0	M_CD163hi	ATP6V1F
0	1.30693	0.66	0.122	0	M_CD163hi	NCKAP1L
0	1.10443	0.813	0.275	0	M_CD163hi	AP2S1
0	1.06279	0.789	0.252	0	M_CD163hi	HEXB
0	1.21875	0.753	0.216	0	M_CD163hi	LAMP2
0	1.64514	0.944	0.408	0	M_CD163hi	BRI3
0	2.44387	0.625	0.09	0	M_CD163hi	FAM20A
0	2.3073	0.592	0.057	0	M_CD163hi	HAVCR2
0	2.59585	0.594	0.059	0	M_CD163hi	SLC31A2
0	1.17621	0.76	0.226	0	M_CD163hi	TWF2
0	1.59646	0.62	0.086	0	M_CD163hi	CYTH4
0	1.37416	0.72	0.188	0	M_CD163hi	DSE
0	1.04626	0.758	0.228	0	M_CD163hi	M6PR
0	1.67012	0.648	0.119	0	M_CD163hi	DAPK1
0	3.41693	0.575	0.046	0	M_CD163hi	NR1H3
0	1.91267	0.616	0.089	0	M_CD163hi	PLEKHO2
0	1.12595	0.856	0.33	0	M_CD163hi	YWHAH
0	1.52036	0.982	0.457	0	M_CD163hi	LAPTM5
0	4.12167	0.563	0.038	0	M_CD163hi	MMP9
0	1.17226	0.741	0.217	0	M_CD163hi	PDXK
0	3.12499	1	0.478	0	M_CD163hi	HLA-DRA
0	1.07983	0.852	0.33	0	M_CD163hi	SNX6
0	1.38276	0.642	0.122	0	M_CD163hi	PAK1
0	1.60922	0.675	0.155	0	M_CD163hi	ZNF267
0	2.07563	0.619	0.099	0	M_CD163hi	ATF5
0	1.93426	0.599	0.08	0	M_CD163hi	HOMER3
0	1.9962	0.816	0.298	0	M_CD163hi	CHMP1B
0	1.91397	0.656	0.138	0	M_CD163hi	DNASE2
0	1.7007	0.622	0.105	0	M_CD163hi	2025-03-02
0	3.34348	0.543	0.028	0	M_CD163hi	TM6SF1
0	2.58722	0.682	0.167	0	M_CD163hi	CCL2
0	1.65066	0.624	0.109	0	M_CD163hi	MFSD12
0	2.68992	1	0.486	0	M_CD163hi	HLA-DPB1
0	1.4982	0.633	0.12	0	M_CD163hi	ARAP1
0	3.99993	0.537	0.024	0	M_CD163hi	SDS
0	2.89703	0.999	0.489	0	M_CD163hi	HLA-DPA1
0	3.43818	0.534	0.024	0	M_CD163hi	TFEC
0	2.02024	0.586	0.076	0	M_CD163hi	NAGA
0	3.19725	0.538	0.029	0	M_CD163hi	TMEM37
0	1.59054	0.63	0.121	0	M_CD163hi	RAP2B
0	3.33032	0.546	0.037	0	M_CD163hi	GAL3ST4
0	1.21193	0.654	0.145	0	M_CD163hi	EHBP1L1
0	1.24301	0.678	0.169	0	M_CD163hi	PEPD
0	2.74713	0.582	0.074	0	M_CD163hi	HBEGF
0	1.36019	0.884	0.377	0	M_CD163hi	DBI
0	1.55338	0.73	0.224	0	M_CD163hi	ERN1
0	1.16245	0.618	0.113	0	M_CD163hi	GIMAP4
0	1.50796	0.718	0.213	0	M_CD163hi	KLF4
0	3.58938	0.529	0.024	0	M_CD163hi	CSF2RA
0	2.26734	0.575	0.071	0	M_CD163hi	LTC4S
0	1.12274	0.686	0.183	0	M_CD163hi	LAMTOR2
0	3.05874	0.528	0.025	0	M_CD163hi	2025-03-01
0	1.31507	0.606	0.103	0	M_CD163hi	AOAH
0	1.16216	0.832	0.329	0	M_CD163hi	YBX3
0	2.22922	0.99	0.488	0	M_CD163hi	NPC2
0	1.39477	0.614	0.112	0	M_CD163hi	RGS19
0	1.16365	0.643	0.142	0	M_CD163hi	STX7
0	2.13531	0.551	0.051	0	M_CD163hi	CIITA
0	2.24202	0.591	0.092	0	M_CD163hi	TRIB1
0	1.97551	0.595	0.096	0	M_CD163hi	DRAM1
0	1.39674	0.666	0.167	0	M_CD163hi	SLC16A3
0	1.00112	0.686	0.188	0	M_CD163hi	UBE2D1
0	1.02217	0.632	0.134	0	M_CD163hi	PTGER4
0	1.19077	0.659	0.161	0	M_CD163hi	BLVRA
0	3.18691	0.996	0.498	0	M_CD163hi	CTSB
0	1.9534	0.569	0.071	0	M_CD163hi	SH2B3
0	2.20575	0.729	0.233	0	M_CD163hi	ACP5
0	1.74912	0.6	0.105	0	M_CD163hi	CCDC88A
0	1.04197	0.758	0.263	0	M_CD163hi	BASP1
0	1.03813	0.945	0.45	0	M_CD163hi	LITAF
0	1.34637	0.652	0.159	0	M_CD163hi	ALDH1A1
0	2.18873	0.545	0.053	0	M_CD163hi	MNDA
0	1.6691	0.592	0.101	0	M_CD163hi	PTPRE
0	1.59492	0.589	0.098	0	M_CD163hi	SNX29
0	2.68379	0.528	0.038	0	M_CD163hi	KYNU
0	2.08445	0.838	0.352	0	M_CD163hi	ATF3
0	1.68734	0.582	0.096	0	M_CD163hi	COLGALT1
0	1.51847	0.598	0.113	0	M_CD163hi	CREBL2
0	1.64202	0.587	0.102	0	M_CD163hi	SCARB1
0	3.75077	0.542	0.058	0	M_CD163hi	CXCL3
0	1.55541	0.606	0.122	0	M_CD163hi	CD40
0	1.21396	0.665	0.182	0	M_CD163hi	UGCG
0	2.37214	0.946	0.463	0	M_CD163hi	CSTB
0	2.25648	0.551	0.069	0	M_CD163hi	ZFHX3
0	1.8305	0.832	0.351	0	M_CD163hi	SELENOP
0	2.26093	0.528	0.048	0	M_CD163hi	IRF5
0	1.42415	0.826	0.346	0	M_CD163hi	ID2
0	1.15625	0.952	0.472	0	M_CD163hi	SDCBP
0	2.83059	0.514	0.035	0	M_CD163hi	TLR4
0	3.48877	0.502	0.023	0	M_CD163hi	CD33
0	1.92711	0.551	0.073	0	M_CD163hi	LRMDA
0	2.90028	0.511	0.033	0	M_CD163hi	ME1
0	1.24343	0.612	0.135	0	M_CD163hi	GPR137B
0	1.75866	0.575	0.098	0	M_CD163hi	SLC43A3
0	3.2779	0.502	0.025	0	M_CD163hi	RNASE6
0	1.19795	0.632	0.156	0	M_CD163hi	GLMP
0	1.80041	0.597	0.121	0	M_CD163hi	TCN2
0	1.12064	0.642	0.167	0	M_CD163hi	PIP4P1
0	1.3824	0.607	0.133	0	M_CD163hi	SMCO4
0	3.71633	0.502	0.029	0	M_CD163hi	PLA2G2D
0	1.02838	0.78	0.308	0	M_CD163hi	PLIN2
0	3.27797	0.497	0.025	0	M_CD163hi	CSF3R
0	1.0432	0.661	0.19	0	M_CD163hi	IFNGR1
0	1.40631	0.579	0.108	0	M_CD163hi	IDH1
0	1.45658	0.577	0.107	0	M_CD163hi	LACTB
0	1.39269	0.575	0.106	0	M_CD163hi	GK
0	1.05167	0.894	0.426	0	M_CD163hi	TSPO
0	1.419	0.803	0.336	0	M_CD163hi	IER5
0	1.13606	0.603	0.136	0	M_CD163hi	FEZ2
0	1.47294	0.566	0.099	0	M_CD163hi	MANBA
0	-4.22416	0.264	0.731	0	M_CD163hi	IFITM1
0	3.16767	0.499	0.032	0	M_CD163hi	DSC2
0	1.74025	0.663	0.197	0	M_CD163hi	NAF1
0	1.06417	0.632	0.166	0	M_CD163hi	PGD
0	1.86397	0.54	0.075	0	M_CD163hi	FKBP15
0	1.39161	0.588	0.124	0	M_CD163hi	PXDC1
0	1.30365	0.555	0.092	0	M_CD163hi	PIK3AP1
0	1.66124	0.555	0.092	0	M_CD163hi	OAS1
0	1.20126	0.659	0.196	0	M_CD163hi	LTA4H
0	3.80402	0.941	0.478	0	M_CD163hi	APOE
0	1.29279	0.575	0.113	0	M_CD163hi	PTPN18
0	1.47399	0.567	0.105	0	M_CD163hi	NFKBIE
0	1.20143	0.576	0.114	0	M_CD163hi	SKAP2
0	1.15829	0.596	0.134	0	M_CD163hi	ODF3B
0	1.12557	0.607	0.147	0	M_CD163hi	RNPEP
0	1.44759	0.672	0.214	0	M_CD163hi	EGR2
0	2.28415	0.5	0.042	0	M_CD163hi	CD300A
0	1.20226	0.957	0.499	0	M_CD163hi	ARPC1B
0	1.53196	0.541	0.084	0	M_CD163hi	GATM
0	2.92159	0.484	0.027	0	M_CD163hi	MCTP1
0	2.15569	0.517	0.061	0	M_CD163hi	TMEM51
0	1.77816	0.574	0.118	0	M_CD163hi	TNF
0	1.09941	0.597	0.141	0	M_CD163hi	STX11
0	3.47882	0.478	0.022	0	M_CD163hi	SLC37A2
0	2.05234	0.496	0.042	0	M_CD163hi	LMO2
0	1.01625	0.605	0.151	0	M_CD163hi	SQOR
0	2.8971	0.483	0.029	0	M_CD163hi	LILRB1
0	1.08487	0.547	0.094	0	M_CD163hi	LAT2
0	1.41125	0.541	0.088	0	M_CD163hi	RHBDF2
0	1.09104	0.575	0.122	0	M_CD163hi	CASP1
0	2.2334	0.508	0.056	0	M_CD163hi	SLC38A6
0	1.1395	0.583	0.131	0	M_CD163hi	PLEKHM2
0	1.31823	0.589	0.137	0	M_CD163hi	TOR3A
0	1.71329	0.528	0.078	0	M_CD163hi	GCA
0	1.02687	0.957	0.507	0	M_CD163hi	GNAI2
0	1.02225	0.598	0.148	0	M_CD163hi	LTBR
0	1.76038	0.534	0.086	0	M_CD163hi	SLAMF7
0	3.44798	0.469	0.021	0	M_CD163hi	CMKLR1
0	2.67043	0.476	0.031	0	M_CD163hi	DOK3
0	2.11026	0.51	0.066	0	M_CD163hi	LHFPL2
0	1.36334	0.54	0.097	0	M_CD163hi	CRYL1
0	1.11299	0.636	0.194	0	M_CD163hi	EGR3
0	2.58197	0.52	0.078	0	M_CD163hi	OTUD1
0	1.1728	0.573	0.131	0	M_CD163hi	ATP6V1C1
0	1.0761	0.577	0.135	0	M_CD163hi	CACUL1
0	1.42744	0.694	0.252	0	M_CD163hi	CD9
0	1.48916	0.546	0.105	0	M_CD163hi	NRP1
0	1.33078	0.564	0.123	0	M_CD163hi	TNS3
0	2.17309	0.991	0.55	0	M_CD163hi	SAT1
0	1.37388	0.53	0.09	0	M_CD163hi	GPX3
0	1.42142	0.529	0.091	0	M_CD163hi	ABR
0	1.11521	0.652	0.216	0	M_CD163hi	PNP
0	1.86803	0.555	0.121	0	M_CD163hi	GZF1
0	2.24326	0.484	0.05	0	M_CD163hi	TSPAN33
0	2.53076	0.498	0.064	0	M_CD163hi	ADM
0	1.33954	0.526	0.093	0	M_CD163hi	AP2A2
0	1.49584	0.53	0.098	0	M_CD163hi	ETS2
0	1.79085	0.498	0.066	0	M_CD163hi	CLN6
0	1.92626	0.494	0.063	0	M_CD163hi	KIAA0930
0	1.62391	0.514	0.084	0	M_CD163hi	NEK6
0	1.74377	0.719	0.289	0	M_CD163hi	NUPR1
0	1.27207	0.537	0.109	0	M_CD163hi	HSD17B4
0	2.55033	0.479	0.051	0	M_CD163hi	SMPDL3A
0	1.11269	0.515	0.088	0	M_CD163hi	OTULINL
0	2.54242	0.456	0.03	0	M_CD163hi	BLNK
0	2.13615	0.498	0.073	0	M_CD163hi	FNIP2
0	1.82565	0.508	0.083	0	M_CD163hi	RIPK2
0	1.6069	0.496	0.071	0	M_CD163hi	AMDHD2
0	3.21379	0.446	0.021	0	M_CD163hi	TRPM2
0	2.83527	0.458	0.034	0	M_CD163hi	SLC8A1
0	3.08294	0.46	0.036	0	M_CD163hi	B3GNT5
0	1.25052	0.509	0.086	0	M_CD163hi	SH3BP2
0	3.04367	0.46	0.037	0	M_CD163hi	OSM
0	1.59449	0.503	0.08	0	M_CD163hi	ADAM9
0	1.44478	0.673	0.252	0	M_CD163hi	DNAJA4
0	2.78498	0.453	0.032	0	M_CD163hi	SCN1B
0	3.47665	0.439	0.018	0	M_CD163hi	CCR1
0	1.44415	0.502	0.081	0	M_CD163hi	CLCN7
0	3.48861	0.438	0.017	0	M_CD163hi	OTOA
0	3.01871	1	0.58	0	M_CD163hi	HLA-DRB1
0	2.36186	0.461	0.041	0	M_CD163hi	DOCK4
0	1.00498	0.555	0.135	0	M_CD163hi	EIF4EBP1
0	1.38798	0.508	0.088	0	M_CD163hi	FUOM
0	1.50176	0.505	0.086	0	M_CD163hi	DUSP3
0	1.84678	0.486	0.067	0	M_CD163hi	P2RX4
0	2.16155	0.461	0.044	0	M_CD163hi	SHTN1
0	2.71299	0.445	0.03	0	M_CD163hi	RRAGD
0	1.02725	0.529	0.114	0	M_CD163hi	GNPTAB
0	1.99019	0.463	0.048	0	M_CD163hi	LYL1
0	1.09473	0.51	0.096	0	M_CD163hi	GGA1
0	1.69485	0.482	0.068	0	M_CD163hi	ATG7
0	1.43467	0.5	0.087	0	M_CD163hi	PARVB
0	2.081	0.473	0.06	0	M_CD163hi	SEMA4A
0	1.69184	0.481	0.069	0	M_CD163hi	MKNK1
0	2.22719	0.535	0.125	0	M_CD163hi	ILF3-DT
0	1.42723	0.491	0.081	0	M_CD163hi	MYO5A
0	2.76231	0.449	0.04	0	M_CD163hi	FBP1
0	1.39874	0.497	0.089	0	M_CD163hi	ACSL1
0	2.754	0.437	0.029	0	M_CD163hi	EBI3
0	1.54699	0.474	0.067	0	M_CD163hi	CPNE2
0	1.59988	0.479	0.072	0	M_CD163hi	ATP6V0A1
0	1.15694	0.945	0.539	0	M_CD163hi	NEAT1
0	3.18283	0.429	0.024	0	M_CD163hi	PTGS1
0	2.45043	0.529	0.125	0	M_CD163hi	CYP27A1
0	3.77537	0.419	0.015	0	M_CD163hi	CR1
0	3.18316	0.992	0.589	0	M_CD163hi	CTSD
0	1.07073	0.497	0.094	0	M_CD163hi	PTPRJ
0	1.52559	0.483	0.08	0	M_CD163hi	PYGL
0	1.11807	0.493	0.091	0	M_CD163hi	PARP12
0	1.7679	0.468	0.067	0	M_CD163hi	OGFRL1
0	1.80128	0.999	0.598	0	M_CD163hi	CST3
0	1.16585	0.543	0.145	0	M_CD163hi	ARL4A
0	2.40753	0.436	0.038	0	M_CD163hi	FRMD4A
0	2.02415	0.453	0.056	0	M_CD163hi	SLC29A3
0	1.34973	0.485	0.089	0	M_CD163hi	RHOQ
0	1.19947	0.491	0.095	0	M_CD163hi	NAAA
0	1.77953	0.465	0.07	0	M_CD163hi	PLXNC1
0	3.88378	0.41	0.015	0	M_CD163hi	FCGR1B
0	2.31118	0.439	0.045	0	M_CD163hi	SECTM1
0	1.14709	0.491	0.098	0	M_CD163hi	NADK
0	1.19976	0.518	0.125	0	M_CD163hi	PRMT9
0	1.84131	0.472	0.08	0	M_CD163hi	ABL2
0	2.85413	0.419	0.027	0	M_CD163hi	P2RX7
0	3.23356	0.412	0.022	0	M_CD163hi	TMEM86A
0	1.55175	0.465	0.076	0	M_CD163hi	IL18BP
0	2.87537	0.416	0.027	0	M_CD163hi	MILR1
0	1.05062	0.488	0.1	0	M_CD163hi	BID
0	1.27481	0.459	0.072	0	M_CD163hi	GIMAP1
0	1.19789	0.481	0.095	0	M_CD163hi	SOAT1
0	3.01605	0.406	0.02	0	M_CD163hi	RNF144B
0	1.89843	0.428	0.042	0	M_CD163hi	ADAM28
0	1.24618	0.474	0.089	0	M_CD163hi	GBA
0	1.25647	0.463	0.078	0	M_CD163hi	BCL2L1
0	2.33515	0.416	0.032	0	M_CD163hi	FGD2
0	1.25176	0.518	0.134	0	M_CD163hi	FAM210A
0	1.21833	0.473	0.09	0	M_CD163hi	MITF
0	1.39824	0.453	0.07	0	M_CD163hi	RASA4
0	1.46622	0.443	0.06	0	M_CD163hi	SLC2A8
0	1.04209	0.482	0.099	0	M_CD163hi	COMMD9
0	1.62236	0.453	0.07	0	M_CD163hi	ARPIN
0	1.00628	0.49	0.107	0	M_CD163hi	RIPOR1
0	2.29158	0.425	0.044	0	M_CD163hi	OLFML2B
0	1.86943	0.44	0.059	0	M_CD163hi	SLC31A1
0	2.86178	0.406	0.025	0	M_CD163hi	SIGLEC10
0	1.30472	0.46	0.08	0	M_CD163hi	SLC12A7
0	1.27272	0.457	0.077	0	M_CD163hi	SNN
0	1.76987	0.435	0.056	0	M_CD163hi	IL6R
0	4.66528	0.391	0.012	0	M_CD163hi	AL355881.1
0	3.5831	0.396	0.017	0	M_CD163hi	ADAMDEC1
0	1.08097	0.457	0.078	0	M_CD163hi	JAML
0	2.00298	0.427	0.049	0	M_CD163hi	C9orf72
0	1.53384	0.439	0.061	0	M_CD163hi	SLC22A18
0	3.57846	0.397	0.02	0	M_CD163hi	MRC1
0	1.79984	0.449	0.073	0	M_CD163hi	TBC1D7
0	1.3736	0.443	0.067	0	M_CD163hi	SORL1
0	3.32607	0.391	0.016	0	M_CD163hi	LINC01857
0	1.41452	0.467	0.093	0	M_CD163hi	KLHDC8B
0	3.70235	0.393	0.019	0	M_CD163hi	PLA2G7
0	2.02037	0.424	0.05	0	M_CD163hi	SLC43A2
0	4.03768	0.396	0.023	0	M_CD163hi	IL1RN
0	2.36254	0.411	0.039	0	M_CD163hi	SNX24
0	1.43881	0.427	0.056	0	M_CD163hi	RELT
0	1.69948	0.422	0.051	0	M_CD163hi	PLCB2
0	1.9305	0.433	0.062	0	M_CD163hi	CLIC2
0	1.10217	0.477	0.107	0	M_CD163hi	ATF6
0	3.21268	0.393	0.023	0	M_CD163hi	CA2
0	1.0101	0.483	0.114	0	M_CD163hi	CYB561A3
0	3.17014	0.399	0.03	0	M_CD163hi	AL118558.3
0	3.38441	0.386	0.018	0	M_CD163hi	MERTK
0	3.2992	0.386	0.018	0	M_CD163hi	LILRA6
0	2.43405	0.395	0.028	0	M_CD163hi	SCIMP
0	2.34875	0.396	0.029	0	M_CD163hi	BTK
0	1.5512	0.44	0.074	0	M_CD163hi	GNB4
0	2.01916	0.447	0.081	0	M_CD163hi	VEGFA
0	1.42343	0.433	0.067	0	M_CD163hi	REEP4
0	1.27648	0.451	0.085	0	M_CD163hi	TRIM47
0	1.77413	0.417	0.053	0	M_CD163hi	ACER3
0	1.38093	0.432	0.069	0	M_CD163hi	SLC9A9
0	1.55296	0.419	0.057	0	M_CD163hi	ARRB1
0	1.90249	0.4	0.039	0	M_CD163hi	PCK2
0	2.02173	0.405	0.044	0	M_CD163hi	DNASE1L1
0	1.71544	0.41	0.05	0	M_CD163hi	TRIM14
0	1.55945	0.422	0.062	0	M_CD163hi	PRXL2A
0	3.2042	0.38	0.021	0	M_CD163hi	ST3GAL6
0	1.27478	0.431	0.073	0	M_CD163hi	RARRES1
0	1.22493	0.44	0.082	0	M_CD163hi	TPCN1
0	3.54378	0.373	0.015	0	M_CD163hi	SIGLEC7
0	1.4282	0.424	0.067	0	M_CD163hi	RNF135
0	3.45173	0.373	0.016	0	M_CD163hi	OSCAR
0	2.9256	0.382	0.025	0	M_CD163hi	SMIM25
0	1.73952	0.413	0.057	0	M_CD163hi	ATP13A2
0	2.54292	0.389	0.033	0	M_CD163hi	SDSL
0	1.9835	0.407	0.051	0	M_CD163hi	LPAR6
0	1.52694	0.992	0.636	0	M_CD163hi	CYBA
0	1.28178	0.433	0.079	0	M_CD163hi	HPS5
0	1.12789	0.451	0.097	0	M_CD163hi	CORO1C
0	1.51215	0.425	0.071	0	M_CD163hi	GAS7
0	1.57313	0.431	0.079	0	M_CD163hi	RGL1
0	1.14808	0.419	0.068	0	M_CD163hi	RPS6KA1
0	1.23796	0.431	0.08	0	M_CD163hi	HEIH
0	1.27151	0.424	0.074	0	M_CD163hi	RPS6KA4
0	1.08727	0.421	0.071	0	M_CD163hi	HVCN1
0	1.54505	0.417	0.068	0	M_CD163hi	BCAT1
0	1.0075	0.476	0.127	0	M_CD163hi	SEPHS2
0	1.41647	0.851	0.502	0	M_CD163hi	EIF4A3
0	1.47897	0.418	0.069	0	M_CD163hi	BAIAP2
0	1.33366	0.43	0.082	0	M_CD163hi	CPEB4
0	2.66633	0.426	0.078	0	M_CD163hi	MMP19
0	1.33229	0.436	0.088	0	M_CD163hi	JDP2
0	1.02663	0.442	0.094	0	M_CD163hi	ORAI3
0	2.63967	0.384	0.037	0	M_CD163hi	SCD
0	2.17105	0.379	0.034	0	M_CD163hi	NRROS
0	2.79958	0.368	0.023	0	M_CD163hi	ALDH3B1
0	1.08626	0.422	0.078	0	M_CD163hi	ADCK2
0	1.01549	0.424	0.082	0	M_CD163hi	RASSF2
0	3.37591	0.357	0.015	0	M_CD163hi	NFAM1
0	1.24455	0.413	0.072	0	M_CD163hi	SNX8
0	1.36765	0.409	0.068	0	M_CD163hi	SGK3
0	1.40721	0.41	0.069	0	M_CD163hi	MTSS1
0	2.13755	0.376	0.035	0	M_CD163hi	SLC45A4
0	2.03965	0.378	0.038	0	M_CD163hi	GBGT1
0	2.68669	0.37	0.03	0	M_CD163hi	ARHGEF10L
0	2.62025	0.364	0.024	0	M_CD163hi	ST14
0	2.98422	0.356	0.017	0	M_CD163hi	TNFAIP8L2
0	2.14088	0.372	0.033	0	M_CD163hi	GSAP
0	3.06419	0.36	0.021	0	M_CD163hi	CLEC4A
0	3.17429	0.359	0.021	0	M_CD163hi	RTN1
0	3.41029	0.353	0.015	0	M_CD163hi	SIGLEC9
0	2.28335	0.363	0.026	0	M_CD163hi	CLEC10A
0	1.04135	0.411	0.074	0	M_CD163hi	TFPT
0	3.02197	0.356	0.021	0	M_CD163hi	CSF2RB
0	1.30784	0.4	0.066	0	M_CD163hi	SLC12A9
0	1.37568	0.4	0.066	0	M_CD163hi	TMEM251
0	1.97386	0.38	0.047	0	M_CD163hi	TBC1D12
0	1.52055	0.381	0.049	0	M_CD163hi	DENND3
0	4.14276	0.339	0.007	0	M_CD163hi	KCNJ5
0	2.99523	0.35	0.018	0	M_CD163hi	KCNQ1
0	1.0046	0.427	0.095	0	M_CD163hi	OSBPL1A
0	2.3731	0.377	0.047	0	M_CD163hi	COLEC12
0	2.1617	0.364	0.035	0	M_CD163hi	PLA2G4C
0	1.21491	0.397	0.069	0	M_CD163hi	PI4K2A
[truncated: 19,484 more rows]

## Sheet: Table S4-2
Supplementary Table 4-2. Cluster‐specific marker genes for refined T cell
p_val	avg_log2FC	pct.1	pct.2	p_val_adj	cluster	gene
0	2.50916	0.836	0.225	0	CD8_Eff	NKG7
0	2.65784	0.743	0.156	0	CD8_Eff	CTSW
0	2.40191	0.975	0.419	0	CD8_Eff	CCL5
0	1.94723	0.799	0.255	0	CD8_Eff	CST7
0	1.78882	0.794	0.28	0	CD8_Eff	CD3E
0	1.88777	0.75	0.249	0	CD8_Eff	CD7
0	2.305	0.675	0.177	0	CD8_Eff	GZMA
0	1.80467	0.824	0.357	0	CD8_Eff	TUBA4A
0	-3.73346	0.259	0.693	0	CD8_Eff	CST3
0	2.02025	0.575	0.151	0	CD8_Eff	CD8A
0	2.75001	0.486	0.091	0	CD8_Eff	KLRK1
0	2.09391	0.582	0.195	0	CD8_Eff	CD69
0	1.40826	0.94	0.554	0	CD8_Eff	DUSP2
0	1.7485	0.842	0.472	0	CD8_Eff	PTPRC
0	2.49364	0.492	0.125	0	CD8_Eff	GZMK
0	3.00333	0.437	0.076	0	CD8_Eff	ZNF683
0	2.69441	0.451	0.101	0	CD8_Eff	GZMH
0	2.47447	0.406	0.091	0	CD8_Eff	MATK
0	2.951	0.358	0.061	0	CD8_Eff	KLRD1
0	1.23062	0.926	0.634	0	CD8_Eff	IL32
0	3.38926	0.293	0.047	0	CD8_Eff	XCL2
0	3.09451	0.289	0.045	0	CD8_Eff	KLRC2
0	3.16034	0.277	0.039	0	CD8_Eff	LINC02446
0	1.14856	0.976	0.782	0	CD8_Eff	BTG1
0	1.49305	0.943	0.764	0	CD8_Eff	ZFP36L2
0	1.10039	0.995	0.931	0	CD8_Eff	HSPA8
1.65606e-306	-5.05025	0.046	0.559	6.06133e-302	CD8_Eff	SERPING1
5.99246e-304	3.75557	0.29	0.048	2.1933e-299	CD8_Eff	IFNG
3.44237e-299	1.41786	0.88	0.567	1.25994e-294	CD8_Eff	TGFB1
2.38365e-296	2.21712	0.424	0.105	8.72439e-292	CD8_Eff	GZMB
4.99823e-296	1.35895	0.844	0.449	1.8294e-291	CD8_Eff	CORO1A
1.77403e-291	-4.88042	0.055	0.555	6.49313e-287	CD8_Eff	GSN
2.05618e-290	-2.94365	0.458	0.778	7.52582e-286	CD8_Eff	PSAP
1.1531e-286	1.79732	0.69	0.308	4.22046e-282	CD8_Eff	CD52
9.53973e-285	2.37629	0.423	0.108	3.49164e-280	CD8_Eff	PRF1
1.8391e-275	1.33485	0.911	0.585	6.73127e-271	CD8_Eff	NR4A2
2.21591e-273	1.51866	0.75	0.371	8.11045e-269	CD8_Eff	IL2RG
4.70589e-268	1.08245	0.957	0.815	1.7224e-263	CD8_Eff	DNAJA1
1.24886e-262	1.10983	0.944	0.608	4.57096e-258	CD8_Eff	SRGN
8.99237e-262	-3.9308	0.061	0.532	3.2913e-257	CD8_Eff	TIMP2
1.83782e-257	1.39473	0.836	0.493	6.72662e-253	CD8_Eff	CXCR4
1.85285e-247	1.72939	0.533	0.185	6.78163e-243	CD8_Eff	CD3D
3.0512e-247	1.57492	0.569	0.207	1.11677e-242	CD8_Eff	LCK
6.35022e-238	1.41494	0.731	0.377	2.32424e-233	CD8_Eff	RAC2
1.03176e-237	1.29798	0.813	0.463	3.77634e-233	CD8_Eff	CRIP1
2.75442e-237	2.00844	0.433	0.131	1.00814e-232	CD8_Eff	GZMM
4.95288e-235	1.0197	0.985	0.907	1.8128e-230	CD8_Eff	HSPA1A
4.39605e-232	1.36949	0.768	0.426	1.609e-227	CD8_Eff	RGCC
1.28887e-231	1.61417	0.682	0.36	4.71738e-227	CD8_Eff	HCST
3.33944e-230	-2.98618	0.191	0.595	1.22227e-225	CD8_Eff	NPC2
1.23722e-229	-4.53564	0.037	0.468	4.52834e-225	CD8_Eff	LGALS3BP
7.40232e-224	-4.49433	0.038	0.463	2.70932e-219	CD8_Eff	PLTP
6.75498e-223	1.66425	0.685	0.364	2.47239e-218	CD8_Eff	SLC7A5
1.94313e-222	1.68867	0.632	0.292	7.11204e-218	CD8_Eff	FYN
1.22735e-219	-4.28162	0.037	0.457	4.49222e-215	CD8_Eff	MARCKS
2.7805e-217	-4.61025	0.051	0.466	1.01769e-212	CD8_Eff	SERPINF1
4.29042e-217	1.66191	0.555	0.225	1.57034e-212	CD8_Eff	ACAP1
6.06976e-216	1.67395	0.605	0.29	2.22159e-211	CD8_Eff	SLC9A3R1
2.32885e-215	-4.56396	0.162	0.552	8.52382e-211	CD8_Eff	SPARC
2.44298e-212	-5.35469	0.016	0.424	8.94155e-208	CD8_Eff	GAS6
4.98364e-210	1.84329	0.461	0.162	1.82406e-205	CD8_Eff	OASL
6.23395e-207	-4.20014	0.04	0.442	2.28169e-202	CD8_Eff	TMEM176A
1.01038e-205	2.20349	0.362	0.106	3.69809e-201	CD8_Eff	CD96
1.22671e-205	-3.55569	0.232	0.615	4.48989e-201	CD8_Eff	TIMP1
1.2996e-205	2.0066	0.334	0.088	4.75667e-201	CD8_Eff	CD8B
4.74033e-202	-5.10611	0.017	0.412	1.73501e-197	CD8_Eff	LRP1
4.86224e-201	-3.43758	0.097	0.495	1.77963e-196	CD8_Eff	GRN
6.93113e-201	1.79409	0.428	0.142	2.53686e-196	CD8_Eff	IL2RB
3.46109e-200	-4.09917	0.058	0.454	1.26679e-195	CD8_Eff	SELENOP
7.80476e-199	-4.39416	0.158	0.523	2.85662e-194	CD8_Eff	IGFBP7
4.64132e-197	-3.71947	0.07	0.461	1.69877e-192	CD8_Eff	TMEM176B
7.03931e-197	-4.32581	0.092	0.471	2.57646e-192	CD8_Eff	IGFBP4
2.14398e-193	1.06829	0.767	0.424	7.84717e-189	CD8_Eff	LSP1
1.3888e-191	-4.00572	0.04	0.426	5.08314e-187	CD8_Eff	CTSL
7.99173e-191	1.51598	0.539	0.222	2.92505e-186	CD8_Eff	TRBC2
1.02732e-188	-1.58952	0.874	0.929	3.76011e-184	CD8_Eff	VIM
1.38586e-188	-3.07776	0.085	0.473	5.0724e-184	CD8_Eff	FCGRT
8.7944e-187	1.41504	0.647	0.349	3.21884e-182	CD8_Eff	DOK2
6.92721e-186	1.08995	0.945	0.774	2.53543e-181	CD8_Eff	HSPH1
1.55601e-185	-5.3009	0.124	0.474	5.69514e-181	CD8_Eff	DCN
1.30223e-184	-4.65446	0.032	0.404	4.76629e-180	CD8_Eff	APP
1.99813e-184	-2.77905	0.144	0.521	7.31337e-180	CD8_Eff	PLD3
2.84801e-183	1.36622	0.676	0.381	1.0424e-178	CD8_Eff	STK17A
7.58296e-183	1.44289	0.782	0.581	2.77544e-178	CD8_Eff	UBE2S
7.63845e-183	1.45238	0.636	0.333	2.79575e-178	CD8_Eff	SAMSN1
1.21491e-182	-5.71035	0.112	0.463	4.4467e-178	CD8_Eff	COL1A1
1.78007e-182	-5.51608	0.114	0.462	6.51522e-178	CD8_Eff	COL1A2
3.7593e-182	1.85519	0.402	0.138	1.37594e-177	CD8_Eff	LIME1
2.26875e-181	-3.56229	0.035	0.41	8.30384e-177	CD8_Eff	TSPAN4
4.95584e-179	1.14127	0.843	0.682	1.81389e-174	CD8_Eff	LDHA
1.66608e-177	1.00407	0.932	0.791	6.09803e-173	CD8_Eff	HSPD1
6.95656e-172	2.01728	0.329	0.1	2.54617e-167	CD8_Eff	TC2N
3.76837e-171	-5.93506	0.067	0.411	1.37926e-166	CD8_Eff	SFRP4
4.51906e-171	1.28667	0.786	0.538	1.65402e-166	CD8_Eff	TNFAIP3
2.40721e-170	-3.11865	0.255	0.599	8.81062e-166	CD8_Eff	CTSB
3.94293e-170	1.07998	0.826	0.67	1.44315e-165	CD8_Eff	SRSF2
5.70961e-170	1.38397	0.804	0.625	2.08978e-165	CD8_Eff	ANXA1
1.33389e-168	1.78892	0.48	0.212	4.88218e-164	CD8_Eff	APOBEC3G
1.621e-168	-4.92395	0.048	0.389	5.93301e-164	CD8_Eff	RARRES2
3.85899e-167	-4.80818	0.051	0.391	1.41243e-162	CD8_Eff	COL6A2
5.02687e-167	1.64076	0.47	0.196	1.83989e-162	CD8_Eff	RASAL3
1.64454e-166	2.00055	0.426	0.169	6.01918e-162	CD8_Eff	PTPN22
1.38379e-165	-3.92808	0.04	0.391	5.06481e-161	CD8_Eff	TCEAL4
2.56918e-165	-4.71458	0.018	0.361	9.40344e-161	CD8_Eff	CXCL12
9.44285e-165	-4.78314	0.01	0.35	3.45618e-160	CD8_Eff	EPHX1
1.20852e-164	1.75337	0.41	0.154	4.42331e-160	CD8_Eff	TBC1D10C
2.18932e-164	-5.3548	0.028	0.364	8.01313e-160	CD8_Eff	C1S
2.28399e-164	1.5025	0.637	0.4	8.35962e-160	CD8_Eff	EVL
6.68142e-164	1.57014	0.622	0.36	2.44547e-159	CD8_Eff	SLC2A3
2.46094e-163	-4.87646	0.036	0.372	9.00728e-159	CD8_Eff	CALD1
5.0448e-162	-5.12494	0.031	0.37	1.84645e-157	CD8_Eff	C3
8.8915e-162	-2.50279	0.172	0.528	3.25438e-157	CD8_Eff	CEBPD
6.29786e-161	1.93451	0.357	0.124	2.30508e-156	CD8_Eff	C12orf75
7.81641e-161	-4.92334	0.029	0.363	2.86088e-156	CD8_Eff	MDK
4.14512e-160	1.02655	0.814	0.628	1.51715e-155	CD8_Eff	DNAJB6
7.27828e-160	-1.96846	0.46	0.726	2.66392e-155	CD8_Eff	IFITM3
1.19996e-159	-5.69936	0.028	0.357	4.39199e-155	CD8_Eff	AEBP1
4.63108e-159	-5.67428	0.014	0.343	1.69502e-154	CD8_Eff	MMP2
3.32965e-158	1.28655	0.765	0.529	1.21868e-153	CD8_Eff	EZR
6.71821e-158	1.9838	0.299	0.088	2.45893e-153	CD8_Eff	SLA2
3.91409e-157	1.75353	0.558	0.301	1.4326e-152	CD8_Eff	ADGRE5
1.30298e-156	-3.22416	0.054	0.396	4.76904e-152	CD8_Eff	CTSH
2.02184e-156	1.73621	0.373	0.132	7.40015e-152	CD8_Eff	ZAP70
2.73051e-156	1.02945	0.834	0.686	9.99393e-152	CD8_Eff	SRSF7
3.25074e-156	1.13864	0.636	0.328	1.1898e-151	CD8_Eff	DUSP4
2.40167e-155	-2.2102	0.163	0.514	8.79036e-151	CD8_Eff	BRI3
5.45638e-153	-5.50346	0.019	0.339	1.99709e-148	CD8_Eff	COL6A1
2.10671e-152	-1.71504	0.39	0.673	7.71076e-148	CD8_Eff	LGALS3
2.47322e-152	-3.87581	0.02	0.347	9.05222e-148	CD8_Eff	TCF4
2.70283e-152	-1.78487	0.265	0.61	9.89263e-148	CD8_Eff	LAPTM4A
2.28622e-151	1.71986	0.472	0.217	8.36778e-147	CD8_Eff	ARHGAP9
2.37825e-150	-4.26809	0.013	0.334	8.70462e-146	CD8_Eff	PMP22
8.98211e-150	-4.79052	0.033	0.35	3.28754e-145	CD8_Eff	HTRA1
1.89849e-149	-4.77402	0.054	0.374	6.94865e-145	CD8_Eff	MGP
1.12787e-148	-5.66259	0.02	0.332	4.12812e-144	CD8_Eff	ISLR
1.39056e-148	1.25702	0.703	0.492	5.08957e-144	CD8_Eff	YPEL5
1.8957e-148	-2.50531	0.092	0.437	6.93847e-144	CD8_Eff	CD59
1.95647e-148	2.06293	0.283	0.085	7.16087e-144	CD8_Eff	GNLY
2.12523e-148	1.35451	0.472	0.199	7.77855e-144	CD8_Eff	CD2
3.07896e-148	-5.12848	0.071	0.386	1.12693e-143	CD8_Eff	COL3A1
4.06999e-148	-5.53071	0.043	0.356	1.48966e-143	CD8_Eff	CCN1
2.67581e-147	-4.18472	0.054	0.369	9.79374e-143	CD8_Eff	MYL9
2.87185e-147	-1.12677	0.731	0.847	1.05113e-142	CD8_Eff	ITM2B
1.32827e-146	1.38885	0.467	0.2	4.86158e-142	CD8_Eff	RHOH
1.715e-146	-3.42575	0.024	0.346	6.27708e-142	CD8_Eff	RAB31
4.78162e-145	-3.37275	0.054	0.378	1.75012e-140	CD8_Eff	NUPR1
5.91365e-145	-2.34115	0.089	0.435	2.16445e-140	CD8_Eff	CRTAP
5.69192e-142	-4.96025	0.036	0.341	2.0833e-137	CD8_Eff	IGFBP5
2.8328e-141	-2.92848	0.04	0.361	1.03683e-136	CD8_Eff	BASP1
4.65608e-141	-4.70707	0.028	0.332	1.70417e-136	CD8_Eff	TPM2
1.73812e-140	-5.16753	0.035	0.337	6.36169e-136	CD8_Eff	C7
6.91548e-140	1.58552	0.406	0.168	2.53114e-135	CD8_Eff	LAG3
4.84388e-139	-4.00438	0.078	0.392	1.77291e-134	CD8_Eff	FN1
1.57473e-138	-2.82044	0.24	0.546	5.76367e-134	CD8_Eff	CTSZ
1.93366e-137	1.34327	0.509	0.251	7.07739e-133	CD8_Eff	SEPTIN1
5.85223e-137	-5.1666	0.025	0.321	2.14198e-132	CD8_Eff	SPARCL1
8.33185e-137	1.8124	0.405	0.172	3.04954e-132	CD8_Eff	RUNX3
1.71534e-135	1.90244	0.471	0.235	6.2783e-131	CD8_Eff	PDE7A
2.20677e-135	2.02913	0.25	0.072	8.07699e-131	CD8_Eff	TBX21
2.51601e-133	-4.09401	0.09	0.389	9.20886e-129	CD8_Eff	TAGLN
2.75158e-133	-1.10373	0.98	0.986	1.00711e-128	CD8_Eff	FTH1
3.49261e-133	-4.64154	0.049	0.343	1.27833e-128	CD8_Eff	BGN
3.53485e-133	1.36162	0.6	0.375	1.29379e-128	CD8_Eff	ARHGEF1
4.31396e-133	-1.4485	0.466	0.682	1.57895e-128	CD8_Eff	CD63
1.40542e-132	1.69902	0.345	0.127	5.14397e-128	CD8_Eff	TRBC1
8.66319e-131	-4.16421	0.023	0.313	3.17081e-126	CD8_Eff	BEX3
9.39029e-131	1.18859	0.671	0.455	3.43694e-126	CD8_Eff	PPP1R2
1.77227e-129	-4.23415	0.013	0.299	6.48668e-125	CD8_Eff	TCEAL9
2.22666e-129	-5.48002	0.018	0.3	8.14981e-125	CD8_Eff	COL6A3
1.36044e-128	-4.2914	0.028	0.316	4.97934e-124	CD8_Eff	A2M
2.30646e-128	-3.82473	0.019	0.307	8.44187e-124	CD8_Eff	IFNGR2
8.95513e-128	-5.5396	0.035	0.317	3.27767e-123	CD8_Eff	CCN2
1.2514e-127	1.23833	0.643	0.409	4.58026e-123	CD8_Eff	LCP1
7.54323e-127	-5.47648	0.005	0.281	2.7609e-122	CD8_Eff	NRP2
1.76345e-125	-4.0536	0.013	0.292	6.4544e-121	CD8_Eff	PLXDC2
2.74648e-125	-4.11587	0.02	0.301	1.00524e-120	CD8_Eff	CTSF
3.37103e-125	-3.88043	0.026	0.309	1.23383e-120	CD8_Eff	KLF4
7.49704e-125	1.748	0.369	0.155	2.74399e-120	CD8_Eff	PSTPIP1
1.50484e-124	1.5592	0.357	0.14	5.50785e-120	CD8_Eff	SKAP1
2.91494e-123	-4.0014	0.034	0.317	1.0669e-118	CD8_Eff	LGMN
7.50645e-123	1.15247	0.702	0.506	2.74744e-118	CD8_Eff	ZFAND2A
1.50762e-122	-3.86587	0.047	0.332	5.51804e-118	CD8_Eff	GPNMB
2.84076e-122	-4.64367	0.014	0.286	1.03975e-117	CD8_Eff	SLC40A1
2.85742e-122	-6.03449	0.005	0.271	1.04584e-117	CD8_Eff	CLEC11A
2.70927e-120	-3.13673	0.083	0.369	9.91619e-116	CD8_Eff	LTBP4
4.08834e-119	1.48589	0.378	0.158	1.49637e-114	CD8_Eff	LAT
4.24625e-119	-1.27218	0.393	0.661	1.55417e-114	CD8_Eff	NME2
3.57237e-118	1.31493	0.61	0.398	1.30752e-113	CD8_Eff	DDIT4
3.67748e-118	-2.47495	0.055	0.346	1.34599e-113	CD8_Eff	CREG1
1.12852e-117	-3.67847	0.016	0.284	4.13051e-113	CD8_Eff	DAB2
1.90748e-117	-5.54457	0.014	0.275	6.98158e-113	CD8_Eff	TCF21
2.08956e-117	-6.30913	0.005	0.263	7.64801e-113	CD8_Eff	NR2F2
3.11052e-117	1.56271	0.508	0.287	1.13848e-112	CD8_Eff	TAGAP
6.44334e-117	-1.32569	0.566	0.754	2.35833e-112	CD8_Eff	LGALS1
1.45496e-116	-2.65341	0.054	0.341	5.32528e-112	CD8_Eff	PRDX4
1.75743e-116	-5.22844	0.011	0.27	6.43236e-112	CD8_Eff	CFH
3.93869e-116	1.75587	0.284	0.099	1.4416e-111	CD8_Eff	CXCR3
6.96192e-116	-1.07089	0.514	0.73	2.54813e-111	CD8_Eff	GABARAP
1.59139e-115	-4.01915	0.012	0.273	5.82464e-111	CD8_Eff	CD302
1.85775e-115	-4.23294	0.02	0.283	6.79955e-111	CD8_Eff	IGF1
3.20901e-115	1.29393	0.5	0.264	1.17453e-110	CD8_Eff	RBM38
7.40321e-115	1.56237	0.343	0.135	2.70965e-110	CD8_Eff	CD247
9.54809e-115	-4.6254	0.013	0.272	3.4947e-110	CD8_Eff	PALLD
1.38427e-114	-3.41746	0.021	0.287	5.06657e-110	CD8_Eff	ALDH2
2.04953e-114	-4.69399	0.009	0.265	7.5015e-110	CD8_Eff	DST
2.68159e-114	1.2348	0.733	0.593	9.8149e-110	CD8_Eff	TSC22D3
3.78564e-114	1.84389	0.284	0.101	1.38558e-109	CD8_Eff	GATA3
4.54679e-114	1.39663	0.555	0.345	1.66417e-109	CD8_Eff	VPS37B
2.48235e-113	1.33213	0.443	0.214	9.08564e-109	CD8_Eff	ICAM3
4.78019e-113	-1.68137	0.288	0.561	1.7496e-108	CD8_Eff	ANXA2
9.83521e-113	-4.99195	0.017	0.271	3.59979e-108	CD8_Eff	FHL2
8.1349e-112	-3.90802	0.031	0.291	2.97746e-107	CD8_Eff	MAFB
1.87799e-111	1.76941	0.353	0.154	6.87364e-107	CD8_Eff	PRKCH
3.63237e-111	2.07782	0.329	0.139	1.32948e-106	CD8_Eff	PITPNC1
3.75397e-111	1.47066	0.493	0.283	1.37399e-106	CD8_Eff	SUN2
4.52922e-111	-4.90407	0.017	0.269	1.65774e-106	CD8_Eff	C1R
6.58251e-111	-2.40388	0.064	0.347	2.40926e-106	CD8_Eff	ENG
2.02203e-110	-5.59034	0.012	0.26	7.40083e-106	CD8_Eff	COL14A1
2.45918e-110	-3.34719	0.02	0.279	9.00084e-106	CD8_Eff	HEBP1
3.63578e-110	-2.29113	0.392	0.603	1.33073e-105	CD8_Eff	EGR1
4.21807e-110	1.66881	0.278	0.098	1.54385e-105	CD8_Eff	CD3G
4.79097e-110	-3.50205	0.021	0.278	1.75354e-105	CD8_Eff	ACTN1
4.94354e-110	-4.37723	0.007	0.255	1.80939e-105	CD8_Eff	HNMT
7.98159e-110	-2.70697	0.038	0.307	2.92134e-105	CD8_Eff	TSPAN3
1.11317e-109	-4.21343	0.04	0.297	4.07433e-105	CD8_Eff	THBS1
1.80573e-109	1.22668	0.552	0.333	6.60915e-105	CD8_Eff	STK17B
4.8775e-109	-4.59209	0.015	0.264	1.78521e-104	CD8_Eff	RBP1
6.34841e-109	-3.84097	0.013	0.264	2.32358e-104	CD8_Eff	EPB41L2
6.4816e-109	-4.14654	0.022	0.273	2.37233e-104	CD8_Eff	CAVIN1
1.0214e-108	-3.89899	0.014	0.265	3.73842e-104	CD8_Eff	KCTD12
1.72561e-108	-2.18471	0.075	0.359	6.3159e-104	CD8_Eff	NFIC
1.74348e-107	-4.46512	0.014	0.26	6.38131e-103	CD8_Eff	FILIP1L
3.09204e-107	-4.91488	0.008	0.251	1.13172e-102	CD8_Eff	MMP14
4.34015e-107	-1.9476	0.114	0.401	1.58854e-102	CD8_Eff	SGK1
8.03508e-107	1.80024	0.267	0.094	2.94092e-102	CD8_Eff	PTPRCAP
7.55725e-106	-4.30937	0.009	0.25	2.76603e-101	CD8_Eff	NECTIN2
3.95778e-105	1.35195	0.376	0.163	1.44859e-100	CD8_Eff	SH2D2A
5.58174e-105	-1.67503	0.153	0.456	2.04297e-100	CD8_Eff	NENF
1.31267e-104	-1.95123	0.111	0.4	4.8045e-100	CD8_Eff	VEGFB
9.02839e-104	-4.53911	0.026	0.269	3.30448e-99	CD8_Eff	CCDC80
5.27906e-103	-4.60554	0.013	0.25	1.93219e-98	CD8_Eff	EFEMP2
1.35727e-102	-3.83101	0.012	0.251	4.96774e-98	CD8_Eff	UBE2E2
1.41606e-102	-1.58973	0.145	0.441	5.18292e-98	CD8_Eff	MGST3
2.0423e-102	-1.54994	0.172	0.468	7.47501e-98	CD8_Eff	GRINA
2.40198e-102	-2.26283	0.07	0.338	8.79149e-98	CD8_Eff	BLVRB
4.99927e-102	1.3473	0.357	0.156	1.82978e-97	CD8_Eff	HOPX
7.68841e-102	1.48502	0.372	0.17	2.81403e-97	CD8_Eff	PTPN7
1.37079e-99	-2.4597	0.078	0.337	5.01722e-95	CD8_Eff	CD9
4.84893e-99	1.36371	0.55	0.367	1.77476e-94	CD8_Eff	ZC3HAV1
3.09045e-98	-1.99528	0.061	0.324	1.13114e-93	CD8_Eff	PRCP
2.00645e-97	-2.57978	0.038	0.285	7.34382e-93	CD8_Eff	DSE
1.54755e-96	-1.66451	0.122	0.401	5.66418e-92	CD8_Eff	AKR1A1
2.10819e-96	-2.59579	0.03	0.27	7.71617e-92	CD8_Eff	FGL2
2.46734e-96	1.74643	0.258	0.095	9.03072e-92	CD8_Eff	SYTL1
2.97369e-95	-2.00278	0.106	0.367	1.0884e-90	CD8_Eff	RNF130
3.02356e-95	1.57906	0.368	0.176	1.10665e-90	CD8_Eff	SLC38A1
5.33722e-95	-1.94715	0.113	0.382	1.95348e-90	CD8_Eff	ATOX1
1.92243e-94	-2.21872	0.054	0.305	7.03629e-90	CD8_Eff	SCPEP1
1.95271e-94	1.28574	0.484	0.287	7.14713e-90	CD8_Eff	DEDD2
1.22714e-93	-2.19349	0.122	0.382	4.49147e-89	CD8_Eff	CSRP1
1.37302e-93	1.09028	0.568	0.368	5.02539e-89	CD8_Eff	LIMD2
2.30936e-93	-1.9469	0.085	0.347	8.45247e-89	CD8_Eff	VAT1
4.09428e-93	-3.33109	0.049	0.282	1.49855e-88	CD8_Eff	SERPINE2
5.90115e-93	-2.07713	0.049	0.297	2.15988e-88	CD8_Eff	SCARB2
6.3899e-93	-2.82976	0.033	0.268	2.33877e-88	CD8_Eff	SORBS3
4.35417e-92	-2.64741	0.029	0.261	1.59367e-87	CD8_Eff	GAA
4.61021e-92	-2.99389	0.032	0.262	1.68738e-87	CD8_Eff	RCN1
4.7178e-92	-2.47651	0.064	0.308	1.72676e-87	CD8_Eff	TSC22D1
4.95542e-92	-2.97789	0.061	0.3	1.81373e-87	CD8_Eff	TPM1
2.31287e-91	-4.5999	0.035	0.259	8.46534e-87	CD8_Eff	CCL2
4.50613e-91	1.29586	0.53	0.358	1.64929e-86	CD8_Eff	JMJD6
5.53247e-91	-2.19887	0.112	0.366	2.02494e-86	CD8_Eff	ASAH1
1.09043e-90	-1.21026	0.293	0.577	3.99109e-86	CD8_Eff	PEBP1
3.64524e-90	-1.57343	0.123	0.396	1.3342e-85	CD8_Eff	COMT
8.33064e-89	1.49354	0.34	0.155	3.0491e-84	CD8_Eff	PPP1R16B
9.07287e-89	-2.97666	0.082	0.321	3.32076e-84	CD8_Eff	PLAUR
2.28152e-88	-1.8444	0.068	0.318	8.35061e-84	CD8_Eff	SERPINB6
2.31316e-88	-1.02414	0.451	0.663	8.46638e-84	CD8_Eff	ANXA5
3.54548e-88	1.89005	0.272	0.11	1.29768e-83	CD8_Eff	STAT4
7.90568e-88	-3.18489	0.046	0.27	2.89356e-83	CD8_Eff	HMOX1
8.77494e-88	-1.07649	0.442	0.683	3.21172e-83	CD8_Eff	BST2
1.12168e-87	-1.43281	0.155	0.423	4.10545e-83	CD8_Eff	YBX3
1.67988e-87	-1.60034	0.101	0.363	6.14851e-83	CD8_Eff	PEA15
2.59806e-87	-1.50764	0.132	0.404	9.50917e-83	CD8_Eff	TMEM14C
6.31352e-86	-2.18887	0.067	0.305	2.31081e-81	CD8_Eff	QSOX1
8.95748e-86	-4.66506	0.045	0.26	3.27853e-81	CD8_Eff	LUM
2.13772e-85	1.27176	0.451	0.259	7.82426e-81	CD8_Eff	GBP5
2.94612e-85	1.10749	0.454	0.252	1.07831e-80	CD8_Eff	ETS1
2.05749e-84	-3.54443	0.052	0.271	7.53063e-80	CD8_Eff	CFD
2.06364e-84	1.54534	0.251	0.096	7.55313e-80	CD8_Eff	ITK
3.71805e-83	1.14942	0.49	0.294	1.36084e-78	CD8_Eff	TENT5C
4.60031e-83	1.56402	0.294	0.128	1.68376e-78	CD8_Eff	TNFSF14
6.38143e-83	1.47229	0.282	0.118	2.33567e-78	CD8_Eff	TRAC
2.2684e-82	-1.65857	0.594	0.727	8.30256e-78	CD8_Eff	FOS
7.78645e-82	1.53461	0.276	0.116	2.84992e-77	CD8_Eff	CYFIP2
2.38907e-81	-1.52697	0.099	0.349	8.74422e-77	CD8_Eff	HEXB
4.45588e-81	-1.50607	0.131	0.387	1.6309e-76	CD8_Eff	HEXA
1.34632e-80	1.55648	0.407	0.237	4.92767e-76	CD8_Eff	PPP2R5C
1.53058e-80	-1.92107	0.084	0.319	5.60209e-76	CD8_Eff	RTL8C
2.90515e-80	-1.87639	0.06	0.289	1.06331e-75	CD8_Eff	LEPROT
5.90778e-80	1.14348	0.447	0.254	2.16231e-75	CD8_Eff	CYTIP
5.39267e-79	1.70409	0.25	0.102	1.97377e-74	CD8_Eff	CCDC88C
7.59667e-79	-1.71247	0.12	0.362	2.78046e-74	CD8_Eff	HCFC1R1
1.75742e-78	1.14582	0.467	0.283	6.43233e-74	CD8_Eff	ALOX5AP
2.8098e-78	-1.75666	0.07	0.295	1.02841e-73	CD8_Eff	SOX4
3.76203e-78	-1.72548	0.968	0.983	1.37694e-73	CD8_Eff	FTL
8.66533e-78	-1.48333	0.077	0.312	3.1716e-73	CD8_Eff	LAMP2
1.02684e-76	1.30127	0.483	0.309	3.75832e-72	CD8_Eff	PDE4B
1.05743e-76	-1.98136	0.046	0.261	3.87028e-72	CD8_Eff	CHID1
1.4663e-76	1.58375	0.285	0.128	5.36681e-72	CD8_Eff	TSEN54
1.78266e-76	-2.70569	0.06	0.267	6.5247e-72	CD8_Eff	CHPF
1.92133e-76	-3.0069	0.086	0.296	7.03225e-72	CD8_Eff	IFI27
2.08028e-76	1.77994	0.271	0.121	7.61404e-72	CD8_Eff	ADAM8
2.29097e-76	-1.93496	0.049	0.263	8.38519e-72	CD8_Eff	ASPH
2.36145e-76	-2.31596	0.061	0.276	8.64314e-72	CD8_Eff	LTBP3
2.92444e-76	-1.32711	0.114	0.365	1.07038e-71	CD8_Eff	PTTG1IP
8.93777e-76	1.32958	0.385	0.212	3.27131e-71	CD8_Eff	AKNA
8.98405e-76	1.07461	0.668	0.559	3.28825e-71	CD8_Eff	MYADM
2.42688e-75	-3.86879	0.057	0.258	8.88263e-71	CD8_Eff	ACTA2
3.59737e-75	-1.92377	0.054	0.268	1.31667e-70	CD8_Eff	ATP1B1
7.10533e-75	1.53336	0.417	0.251	2.60062e-70	CD8_Eff	ITGA4
1.20726e-74	-1.29846	0.147	0.401	4.41868e-70	CD8_Eff	ATRAID
1.3963e-74	-1.17338	0.145	0.403	5.11061e-70	CD8_Eff	LRPAP1
9.81302e-74	-1.12768	0.207	0.474	3.59166e-69	CD8_Eff	KDELR1
1.07664e-73	1.7192	0.258	0.113	3.94061e-69	CD8_Eff	RNF125
1.1242e-73	1.20072	0.271	0.114	4.11469e-69	CD8_Eff	CXCR6
1.18071e-73	-1.78627	0.065	0.283	4.32151e-69	CD8_Eff	CDK2AP1
4.94236e-73	-2.26028	0.162	0.382	1.80895e-68	CD8_Eff	IER3
5.17649e-73	-2.05659	0.051	0.258	1.89465e-68	CD8_Eff	RRAS
8.68028e-73	-1.21554	0.25	0.503	3.17707e-68	CD8_Eff	EID1
1.43518e-72	-1.83091	0.076	0.294	5.25291e-68	CD8_Eff	CALU
1.99833e-72	-1.26002	0.184	0.439	7.31407e-68	CD8_Eff	CYB5R3
3.10431e-72	-1.72924	0.059	0.272	1.13621e-67	CD8_Eff	ARL2
1.5754e-71	1.39956	0.53	0.412	5.76613e-67	CD8_Eff	NEU1
3.01299e-71	1.18074	0.539	0.389	1.10278e-66	CD8_Eff	DUSP5
5.25244e-71	1.10414	0.488	0.325	1.92245e-66	CD8_Eff	APBB1IP
1.17786e-70	-3.09848	0.197	0.385	4.3111e-66	CD8_Eff	IFI30
2.14166e-70	-2.3246	0.076	0.275	7.83868e-66	CD8_Eff	SPON2
1.05925e-69	-1.52658	0.062	0.273	3.87697e-65	CD8_Eff	GNS
1.09459e-69	-1.31292	0.186	0.429	4.00633e-65	CD8_Eff	NUCKS1
2.97442e-69	-1.07855	0.59	0.73	1.08867e-64	CD8_Eff	S100A11
2.34549e-68	-2.03595	0.063	0.262	8.58473e-64	CD8_Eff	LGALS9
5.47557e-68	-1.63618	0.176	0.392	2.00411e-63	CD8_Eff	SELENOM
7.22984e-68	-1.10664	0.148	0.394	2.64619e-63	CD8_Eff	HDLBP
8.11761e-68	1.24447	0.337	0.173	2.97113e-63	CD8_Eff	RHOF
9.73061e-68	-1.37901	0.13	0.357	3.5615e-63	CD8_Eff	PPT1
1.12662e-67	1.69718	0.308	0.161	4.12355e-63	CD8_Eff	PARP8
1.27241e-67	1.10777	0.507	0.36	4.65713e-63	CD8_Eff	WIPF1
6.04956e-67	-1.20823	0.134	0.368	2.2142e-62	CD8_Eff	APLP2
1.55648e-66	1.09278	0.521	0.373	5.69688e-62	CD8_Eff	METRNL
2.04144e-66	1.51874	0.341	0.19	7.47188e-62	CD8_Eff	EMB
3.918e-66	1.80184	0.295	0.15	1.43403e-61	CD8_Eff	CEMIP2
4.85984e-66	-3.09154	0.114	0.299	1.77875e-61	CD8_Eff	CD68
8.31938e-66	-1.81175	0.095	0.303	3.04498e-61	CD8_Eff	CD151
1.2025e-65	1.29213	0.51	0.38	4.40128e-61	CD8_Eff	CLEC2B
1.5263e-65	1.27006	0.426	0.272	5.58641e-61	CD8_Eff	KPNA2
1.76921e-65	-1.44896	0.065	0.267	6.47547e-61	CD8_Eff	FNDC3B
2.41074e-65	-2.81956	0.074	0.255	8.82356e-61	CD8_Eff	AIF1
4.4779e-65	-1.48572	0.068	0.273	1.63896e-60	CD8_Eff	CTNNA1
1.73849e-64	-1.41951	0.082	0.291	6.36306e-60	CD8_Eff	ADI1
2.05483e-64	-1.28925	0.217	0.446	7.5209e-60	CD8_Eff	DSTN
2.61642e-64	1.19605	0.527	0.399	9.57635e-60	CD8_Eff	IFRD1
3.18516e-64	-1.04435	0.179	0.427	1.1658e-59	CD8_Eff	TMEM219
4.72225e-64	-1.76167	0.076	0.277	1.72839e-59	CD8_Eff	PDLIM5
5.2328e-64	1.16717	0.456	0.303	1.91526e-59	CD8_Eff	SOCS1
6.19637e-64	-1.10033	0.131	0.365	2.26793e-59	CD8_Eff	GNPTG
6.8693e-64	1.50861	0.411	0.266	2.51423e-59	CD8_Eff	MBP
7.86853e-64	-1.09193	0.153	0.389	2.87996e-59	CD8_Eff	RRBP1
1.27268e-63	-1.43578	0.062	0.26	4.65814e-59	CD8_Eff	PLIN3
8.79809e-63	1.65662	0.32	0.179	3.22019e-58	CD8_Eff	BIN2
1.06936e-62	1.28875	0.406	0.259	3.91397e-58	CD8_Eff	CD48
1.53189e-62	-1.2274	0.146	0.371	5.60687e-58	CD8_Eff	TTC3
1.58977e-62	-1.4885	0.181	0.402	5.8187e-58	CD8_Eff	KLF10
6.6241e-62	1.33005	0.415	0.267	2.42449e-57	CD8_Eff	SMAD7
9.09315e-62	-1.65727	0.078	0.273	3.32819e-57	CD8_Eff	EGR3
3.45569e-61	-1.70859	0.12	0.326	1.26482e-56	CD8_Eff	IFI6
4.81697e-61	-1.46434	0.074	0.272	1.76306e-56	CD8_Eff	GNG10
6.25486e-61	-1.56099	0.06	0.25	2.28934e-56	CD8_Eff	ZMIZ1
8.06176e-61	-1.02143	0.159	0.392	2.95069e-56	CD8_Eff	SNX9
9.45661e-61	1.34526	0.359	0.21	3.46121e-56	CD8_Eff	PCED1B-AS1
1.02974e-60	1.6788	0.288	0.149	3.76896e-56	CD8_Eff	ARAP2
1.43047e-60	1.17611	0.283	0.136	5.23568e-56	CD8_Eff	CD6
3.19299e-60	-1.19241	0.079	0.281	1.16867e-55	CD8_Eff	SLC39A1
6.87758e-60	-1.16973	0.089	0.294	2.51726e-55	CD8_Eff	ESD
7.74456e-60	-1.46313	0.099	0.298	2.83459e-55	CD8_Eff	MFSD1
1.03002e-59	-1.2709	0.101	0.307	3.76996e-55	CD8_Eff	SH3BP5
1.44465e-59	-1.02962	0.155	0.386	5.28758e-55	CD8_Eff	NDUFC1
7.98251e-59	-1.8128	0.203	0.385	2.92168e-54	CD8_Eff	NBL1
9.13946e-59	1.19887	0.291	0.146	3.34513e-54	CD8_Eff	CLEC2D
1.53513e-58	-2.13692	0.077	0.252	5.61874e-54	CD8_Eff	HLA-DMB
9.76421e-57	1.63352	0.31	0.177	3.5738e-52	CD8_Eff	GPR65
6.08607e-56	1.0377	0.507	0.38	2.22756e-51	CD8_Eff	TAP1
2.03337e-55	1.11336	0.449	0.311	7.44233e-51	CD8_Eff	STK4
2.42203e-55	1.22784	0.445	0.319	8.86488e-51	CD8_Eff	CDK2AP2
6.1072e-55	-3.83844	0.135	0.295	2.2353e-50	CD8_Eff	C1QC
9.96924e-55	1.21858	0.293	0.153	3.64884e-50	CD8_Eff	PDE4D
1.02181e-54	-1.16614	0.109	0.309	3.73993e-50	CD8_Eff	NAGK
2.54666e-54	-1.19109	0.101	0.297	9.32103e-50	CD8_Eff	DNPH1
1.58707e-53	1.20061	0.382	0.241	5.80882e-49	CD8_Eff	GNG2
1.92532e-53	1.28211	0.273	0.14	7.04685e-49	CD8_Eff	AUTS2
3.3664e-53	-1.00059	0.158	0.372	1.23214e-48	CD8_Eff	IMPDH2
9.84901e-53	1.54592	0.259	0.133	3.60483e-48	CD8_Eff	IL21R
2.44851e-52	-1.26838	0.189	0.385	8.96179e-48	CD8_Eff	ID3
2.46515e-52	1.14374	0.428	0.298	9.02269e-48	CD8_Eff	MYLIP
2.57246e-52	1.52775	0.269	0.143	9.41545e-48	CD8_Eff	TMC8
4.8379e-52	-1.08332	0.254	0.458	1.77072e-47	CD8_Eff	CEBPB
1.42717e-51	-1.13824	0.092	0.277	5.2236e-47	CD8_Eff	LTA4H
2.54097e-51	1.37909	0.26	0.132	9.3002e-47	CD8_Eff	IL27RA
3.13922e-51	-1.04899	0.126	0.324	1.14898e-46	CD8_Eff	TPP1
6.86073e-51	-1.33321	0.114	0.296	2.5111e-46	CD8_Eff	MAN2B1
9.32751e-51	1.004	0.516	0.404	3.41396e-46	CD8_Eff	ANKRD37
1.01339e-50	1.14465	0.475	0.372	3.70911e-46	CD8_Eff	ABHD17A
2.48362e-50	1.63062	0.406	0.292	9.0903e-46	CD8_Eff	PIK3R1
2.91368e-50	-1.19558	0.078	0.256	1.06644e-45	CD8_Eff	MEF2A
5.73309e-50	-1.17327	0.145	0.344	2.09837e-45	CD8_Eff	NORAD
5.96538e-50	-1.24473	0.08	0.255	2.18339e-45	CD8_Eff	PGRMC1
9.54132e-50	1.72027	0.294	0.173	3.49222e-45	CD8_Eff	PRKX
7.67579e-49	1.02486	0.434	0.3	2.80942e-44	CD8_Eff	FMNL1
7.95144e-49	-3.58095	0.162	0.308	2.91031e-44	CD8_Eff	C1QA
9.49962e-49	-1.37834	0.095	0.267	3.47696e-44	CD8_Eff	CXCL16
1.25669e-48	-1.18234	0.09	0.268	4.59962e-44	CD8_Eff	PDIA4
2.17873e-48	1.21963	0.396	0.276	7.97438e-44	CD8_Eff	NARF
3.04348e-48	1.17221	0.414	0.29	1.11395e-43	CD8_Eff	ODC1
3.23029e-48	1.03661	0.522	0.423	1.18232e-43	CD8_Eff	ELF1
6.80445e-48	1.45667	0.365	0.24	2.4905e-43	CD8_Eff	TNFSF9
7.94863e-48	-3.38626	0.404	0.556	2.90928e-43	CD8_Eff	APOE
1.16342e-47	1.10376	0.457	0.344	4.25822e-43	CD8_Eff	IDI1
3.17801e-47	-1.16164	0.082	0.253	1.16318e-42	CD8_Eff	GINM1
4.20612e-47	-1.24654	0.492	0.624	1.53948e-42	CD8_Eff	SAT1
5.04774e-47	-3.09071	0.13	0.279	1.84752e-42	CD8_Eff	LYZ
1.35624e-46	-1.88234	0.151	0.307	4.96399e-42	CD8_Eff	CTSS
5.46074e-46	1.28719	0.351	0.229	1.99868e-41	CD8_Eff	CDC42SE2
1.0967e-45	-1.28958	0.121	0.293	4.01403e-41	CD8_Eff	EGR2
2.38303e-45	-3.45769	0.173	0.313	8.72211e-41	CD8_Eff	C1QB
3.56635e-45	1.02693	0.373	0.236	1.30532e-40	CD8_Eff	ISG20
2.81538e-44	1.07052	0.514	0.422	1.03046e-39	CD8_Eff	FAM177A1
6.96389e-44	-2.07216	0.147	0.29	2.54885e-39	CD8_Eff	FCER1G
1.54401e-43	-1.87752	0.158	0.317	5.65122e-39	CD8_Eff	CAPG
2.96684e-43	1.20136	0.378	0.263	1.08589e-38	CD8_Eff	PREX1
1.34013e-42	1.43187	0.295	0.18	4.90501e-38	CD8_Eff	PIP4K2A
1.46324e-42	1.35459	0.327	0.211	5.35559e-38	CD8_Eff	IKZF1
1.64e-42	-1.69292	0.232	0.368	6.00256e-38	CD8_Eff	HLA-DMA
1.97829e-41	-1.42161	0.125	0.283	7.24075e-37	CD8_Eff	SPTBN1
2.95935e-41	1.08444	0.451	0.351	1.08315e-36	CD8_Eff	G3BP2
8.44727e-41	-1.40819	0.381	0.545	3.09179e-36	CD8_Eff	CSTB
1.08565e-39	-1.19968	0.15	0.317	3.97358e-35	CD8_Eff	ACP5
1.13093e-39	1.43828	0.305	0.198	4.13932e-35	CD8_Eff	B3GNT2
5.00325e-39	1.3007	0.305	0.192	1.83124e-34	CD8_Eff	SLA
5.51993e-39	1.41042	0.296	0.186	2.02035e-34	CD8_Eff	CDK17
1.03862e-38	1.28974	0.302	0.193	3.80146e-34	CD8_Eff	ZNF394
7.23751e-38	-1.13807	0.106	0.259	2.649e-33	CD8_Eff	SEPTIN11
8.48932e-38	-1.23539	0.123	0.28	3.10718e-33	CD8_Eff	MAFF
1.32944e-37	1.39755	0.318	0.212	4.86587e-33	CD8_Eff	HCG18
3.67978e-36	1.10871	0.414	0.318	1.34684e-31	CD8_Eff	SMCHD1
4.46094e-36	-1.70948	0.246	0.377	1.63275e-31	CD8_Eff	CD83
2.18846e-35	1.24568	0.3	0.196	8.00998e-31	CD8_Eff	DGKZ
4.3486e-35	1.10821	0.361	0.261	1.59163e-30	CD8_Eff	SIGIRR
6.0353e-35	-1.09301	0.214	0.38	2.20898e-30	CD8_Eff	ICAM1
4.54585e-34	1.09454	0.266	0.159	1.66383e-29	CD8_Eff	GLCCI1
5.74826e-34	1.02733	0.26	0.153	2.10392e-29	CD8_Eff	OCIAD2
7.91109e-34	1.46179	0.264	0.165	2.89554e-29	CD8_Eff	LDLRAD4
2.10983e-33	-3.00734	0.513	0.554	7.7222e-29	CD8_Eff	HLA-DRA
1.19297e-32	1.04721	0.4	0.316	4.36639e-28	CD8_Eff	STOM
3.46205e-32	1.49809	0.335	0.241	1.26715e-27	CD8_Eff	RALGAPA1
3.52882e-32	1.30584	0.422	0.348	1.29158e-27	CD8_Eff	IER5L
7.63039e-32	-2.34986	0.488	0.539	2.7928e-27	CD8_Eff	HLA-DRB5
1.70419e-31	1.05161	0.316	0.213	6.23752e-27	CD8_Eff	CNOT6L
9.55654e-31	1.00117	0.392	0.3	3.49779e-26	CD8_Eff	IL10RA
1.11018e-29	1.05842	0.401	0.332	4.06338e-25	CD8_Eff	SLC1A5
1.79176e-29	1.16734	0.279	0.185	6.55804e-25	CD8_Eff	DEF6
3.00616e-29	1.08664	0.349	0.261	1.10028e-24	CD8_Eff	JOSD1
6.68883e-29	1.36	0.266	0.18	2.44818e-24	CD8_Eff	RNF139
7.53796e-29	1.10605	0.313	0.222	2.75897e-24	CD8_Eff	STK10
8.17925e-29	1.04608	0.354	0.269	2.99369e-24	CD8_Eff	AKIRIN1
2.059e-27	1.05253	0.315	0.227	7.53613e-23	CD8_Eff	ARHGAP45
2.80475e-27	-2.40457	0.374	0.433	1.02657e-22	CD8_Eff	HLA-DQA1
3.44441e-27	1.13112	0.294	0.205	1.26069e-22	CD8_Eff	CBLB
4.95252e-26	1.04642	0.368	0.289	1.81267e-21	CD8_Eff	ZBTB1
5.9294e-26	1.23587	0.289	0.207	2.17022e-21	CD8_Eff	RNF166
7.79045e-26	-1.40689	0.378	0.49	2.85138e-21	CD8_Eff	SOD2
1.01966e-25	1.23823	0.272	0.189	3.73204e-21	CD8_Eff	SELPLG
1.5185e-25	1.32231	0.274	0.194	5.55787e-21	CD8_Eff	HERPUD2
9.95577e-25	1.1471	0.28	0.198	3.64391e-20	CD8_Eff	DIAPH1
2.46163e-24	1.13686	0.295	0.214	9.00981e-20	CD8_Eff	ANKRD44
2.63933e-24	1.1234	0.29	0.206	9.6602e-20	CD8_Eff	NFATC2
4.46371e-24	1.23454	0.269	0.191	1.63376e-19	CD8_Eff	SH3BP1
5.37744e-24	1.06001	0.282	0.201	1.9682e-19	CD8_Eff	ATP2B4
7.36503e-24	1.18836	0.251	0.169	2.69567e-19	CD8_Eff	RAPGEF6
3.10491e-23	1.12791	0.286	0.207	1.13643e-18	CD8_Eff	PDCL3
8.65612e-23	1.13337	0.269	0.191	3.16823e-18	CD8_Eff	RNF138
1.25748e-22	1.38733	0.283	0.208	4.60251e-18	CD8_Eff	SIK3
1.50867e-22	1.30247	0.263	0.187	5.52189e-18	CD8_Eff	PLEKHA2
2.02779e-22	1.02689	0.252	0.169	7.42192e-18	CD8_Eff	GIMAP7
2.84208e-22	1.03459	0.277	0.198	1.04023e-17	CD8_Eff	IL16
3.16836e-22	1.14326	0.311	0.243	1.15965e-17	CD8_Eff	C1orf52
8.38539e-22	1.02506	0.358	0.296	3.06914e-17	CD8_Eff	CDC42SE1
1.31729e-21	1.20666	0.273	0.201	4.82142e-17	CD8_Eff	SYNRG
1.35457e-20	1.0119	0.307	0.234	4.95786e-16	CD8_Eff	RAB8B
2.54208e-20	1.27521	0.339	0.282	9.30428e-16	CD8_Eff	CNOT2
3.03392e-20	-2.0908	0.406	0.44	1.11044e-15	CD8_Eff	HLA-DQB1
7.3877e-20	1.0441	0.364	0.308	2.70397e-15	CD8_Eff	CCNH
2.90372e-19	1.2937	0.253	0.185	1.06279e-14	CD8_Eff	BRAF
1.27669e-18	1.11828	0.302	0.243	4.67282e-14	CD8_Eff	TAP2
1.40934e-18	1.18618	0.257	0.189	5.15832e-14	CD8_Eff	LYST
1.55076e-18	1.05309	0.278	0.212	5.67592e-14	CD8_Eff	CCSER2
3.05042e-18	1.07838	0.293	0.231	1.11649e-13	CD8_Eff	SNHG1
3.64247e-18	1.14186	0.264	0.199	1.33318e-13	CD8_Eff	AAK1
1.28506e-17	1.03517	0.268	0.203	4.70344e-13	CD8_Eff	ZPR1
1.35067e-17	1.12881	0.307	0.247	4.9436e-13	CD8_Eff	TUBB2A
2.52365e-17	1.01536	0.325	0.269	9.23683e-13	CD8_Eff	SRRT
6.63625e-17	1.02675	0.293	0.235	2.42893e-12	CD8_Eff	ARPC5L
2.87934e-16	-2.14453	0.67	0.635	1.05387e-11	CD8_Eff	HLA-DRB1
3.10521e-16	-1.21363	0.288	0.351	1.13654e-11	CD8_Eff	TYROBP
3.42257e-16	1.06718	0.299	0.243	1.25269e-11	CD8_Eff	ADSS
1.72377e-15	1.11109	0.25	0.192	6.30916e-11	CD8_Eff	GRPEL1
9.48596e-15	1.01353	0.286	0.233	3.47196e-10	CD8_Eff	RBL2
6.69676e-14	-1.93225	0.594	0.65	2.45108e-09	CD8_Eff	CTSD
9.94378e-14	1.10529	0.292	0.246	3.63952e-09	CD8_Eff	TIPARP
2.41263e-13	1.12887	0.29	0.245	8.83047e-09	CD8_Eff	CHST11
3.33871e-13	1.03442	0.253	0.199	1.222e-08	CD8_Eff	AL135905.2
7.25792e-13	1.04747	0.25	0.202	2.65647e-08	CD8_Eff	BTN3A2
1.375e-12	1.05055	0.271	0.226	5.03265e-08	CD8_Eff	MAPK1
1.7468e-12	-2.40644	0.196	0.258	6.39346e-08	CD8_Eff	CCL3
4.25494e-11	1.0139	0.251	0.208	1.55735e-06	CD8_Eff	ZNF622
7.91168e-11	-2.48043	0.266	0.322	2.89575e-06	CD8_Eff	APOC1
0.00434768	-1.71775	0.641	0.552	1	CD8_Eff	HLA-DPA1

## Sheet: Table S4-3
Supplementary Table 4-3. Cluster‐specific marker genes for refined macrophage subpopulations
gene	p_val	avg_log2FC	pct.1	pct.2	p_val_adj	cluster
AC009404.1	7.0699e-129	2.49262	0.545	0.148	2.58765e-124	M_NR4A2
ARL5B	1.57836e-148	2.01466	0.794	0.361	5.77695e-144	M_NR4A2
GZF1	1.08291e-156	2.00508	0.825	0.387	3.96354e-152	M_NR4A2
GNL3	2.29369e-70	1.97283	0.61	0.312	8.39512e-66	M_NR4A2
AL118558.3	8.52222e-69	1.96523	0.537	0.238	3.11922e-64	M_NR4A2
ETV3	2.24754e-89	1.94545	0.656	0.315	8.22621e-85	M_NR4A2
ERO1B	7.23401e-40	1.94376	0.498	0.273	2.64772e-35	M_NR4A2
IL1A	2.28118e-80	1.90145	0.518	0.196	8.34935e-76	M_NR4A2
DUSP2	5.15734e-174	1.82495	0.975	0.694	1.88764e-169	M_NR4A2
ATF3	6.32435e-203	1.80207	0.982	0.653	2.31478e-198	M_NR4A2
ZNF331	1.57602e-184	1.78896	0.951	0.623	5.7684e-180	M_NR4A2
CKS2	9.87478e-184	1.7771	0.941	0.533	3.61427e-179	M_NR4A2
NR4A2	2.27391e-221	1.73621	0.997	0.735	8.32272e-217	M_NR4A2
MAFF	2.36541e-132	1.73616	0.829	0.419	8.65765e-128	M_NR4A2
B3GNT5	4.77961e-78	1.7127	0.639	0.307	1.74939e-73	M_NR4A2
NR4A1	4.63811e-215	1.71143	0.995	0.686	1.69759e-210	M_NR4A2
MIR155HG	2.53671e-47	1.68646	0.486	0.245	9.28461e-43	M_NR4A2
BAG3	3.84873e-187	1.67746	0.991	0.704	1.40867e-182	M_NR4A2
NR4A3	3.17208e-179	1.67709	0.976	0.618	1.16101e-174	M_NR4A2
MMP19	6.3615e-49	1.66958	0.528	0.28	2.32837e-44	M_NR4A2
HBB	8.10604e-33	1.78619	0.688	0.632	2.96689e-28	M_C1QB
CD59	2.40924e-09	1.03534	0.6	0.691	8.81805e-05	M_C1QB
NUPR1	1.05008e-14	1.01727	0.633	0.599	3.84341e-10	M_C1QB
PLA2G2D	0.000164358	0.990054	0.434	0.42	1	M_C1QB
VTI1B	4.27529e-05	0.983955	0.294	0.505	1	M_C1QB
CYB561A3	0.00155654	0.92573	0.291	0.447	1	M_C1QB
C1QB	1.39679e-54	0.883389	0.981	0.896	5.1124e-50	M_C1QB
FOLR2	1.05766e-07	0.872197	0.696	0.744	0.00387112	M_C1QB
CTSD	3.49556e-60	0.868861	0.998	0.952	1.27941e-55	M_C1QB
CFD	6.62519e-13	0.866022	0.74	0.807	2.42489e-08	M_C1QB
CRYL1	9.59128e-05	0.861695	0.291	0.479	1	M_C1QB
HTATIP2	0.000105764	0.851899	0.296	0.483	1	M_C1QB
FUOM	9.60831e-05	0.82737	0.298	0.484	1	M_C1QB
CD68	3.36654e-56	0.817341	0.973	0.955	1.23219e-51	M_C1QB
ASAH1	1.70276e-31	0.795792	0.83	0.869	6.23226e-27	M_C1QB
PRDX4	0.000562185	0.789582	0.3	0.482	1	M_C1QB
GNG10	0.000424114	0.783742	0.43	0.691	1	M_C1QB
SERPING1	6.32066e-10	0.76986	0.723	0.818	2.31342e-05	M_C1QB
C1QA	2.7835e-48	0.76813	0.979	0.901	1.01879e-43	M_C1QB
PPP1R7	1.7093e-07	0.767762	0.229	0.412	0.00625619	M_C1QB
RCAN1	3.14049e-42	1.75648	0.468	0.199	1.14945e-37	M_CXCL8
PLPP3	2.08955e-61	1.65647	0.413	0.119	7.64798e-57	M_CXCL8
HES1	1.7353e-73	1.31312	0.743	0.313	6.35137e-69	M_CXCL8
RRAD	1.32809e-60	1.24775	0.607	0.241	4.86093e-56	M_CXCL8
PLIN2	4.20876e-72	1.2464	0.955	0.634	1.54045e-67	M_CXCL8
ARL4D	8.86579e-53	1.22301	0.552	0.219	3.24497e-48	M_CXCL8
MMP19	3.53866e-53	1.07862	0.64	0.282	1.29518e-48	M_CXCL8
CXCL8	1.27618e-71	1.03899	0.9	0.523	4.67096e-67	M_CXCL8
CCL4	4.91942e-66	0.988754	0.976	0.756	1.80056e-61	M_CXCL8
CCL4L2	7.28877e-55	0.98376	0.906	0.608	2.66776e-50	M_CXCL8
CXCL3	1.08011e-44	0.973685	0.739	0.405	3.95332e-40	M_CXCL8
CXCL2	1.89034e-65	0.945779	0.91	0.524	6.91882e-61	M_CXCL8
G0S2	4.15124e-28	0.940243	0.601	0.352	1.5194e-23	M_CXCL8
TSC22D1	4.66994e-35	0.929597	0.527	0.247	1.70925e-30	M_CXCL8
HSPA2	2.29423e-32	0.915138	0.503	0.237	8.3971e-28	M_CXCL8
HCAR3	8.32587e-39	0.911018	0.454	0.178	3.04735e-34	M_CXCL8
CITED2	2.58405e-56	0.890042	0.933	0.616	9.45788e-52	M_CXCL8
PDE4DIP	8.82064e-62	0.887942	0.929	0.581	3.22844e-57	M_CXCL8
ADM	8.12689e-56	0.885645	0.731	0.329	2.97452e-51	M_CXCL8
PTGS2	4.52599e-30	0.878968	0.487	0.224	1.65656e-25	M_CXCL8
SPP1	3.35809e-98	4.12974	0.779	0.342	1.22909e-93	M_SPP1
FN1	8.16891e-62	2.28089	0.655	0.273	2.9899e-57	M_SPP1
FABP5	2.98434e-89	2.26655	0.927	0.568	1.0923e-84	M_SPP1
ADAM8	1.27003e-69	2.17366	0.597	0.206	4.64844e-65	M_SPP1
FBP1	1.01858e-60	1.99574	0.759	0.381	3.7281e-56	M_SPP1
PFKP	1.78624e-63	1.83338	0.401	0.091	6.53783e-59	M_SPP1
EGLN3	2.90282e-40	1.74094	0.403	0.136	1.06246e-35	M_SPP1
RGCC	2.07638e-44	1.60605	0.731	0.384	7.59974e-40	M_SPP1
PDLIM7	4.90469e-48	1.59678	0.412	0.12	1.79516e-43	M_SPP1
TREM1	8.6029e-39	1.55475	0.532	0.232	3.14875e-34	M_SPP1
CD276	2.67545e-48	1.55273	0.496	0.171	9.79242e-44	M_SPP1
CD151	1.47743e-59	1.5254	0.683	0.291	5.40755e-55	M_SPP1
PLP2	6.94899e-66	1.50254	0.723	0.295	2.5434e-61	M_SPP1
ALCAM	1.21646e-35	1.48667	0.504	0.211	4.45237e-31	M_SPP1
LSP1	2.8741e-57	1.47925	0.849	0.531	1.05195e-52	M_SPP1
COLEC12	1.99162e-41	1.44869	0.585	0.261	7.28952e-37	M_SPP1
TREM2	8.96852e-60	1.43178	0.84	0.5	3.28257e-55	M_SPP1
CD9	2.19558e-64	1.41625	0.888	0.557	8.03603e-60	M_SPP1
SERPINE1	1.31405e-36	1.40922	0.412	0.143	4.80954e-32	M_SPP1
AL133415.1	1.02771e-29	1.39381	0.538	0.258	3.76151e-25	M_SPP1
S100A8	1.48637e-87	4.87336	0.543	0.217	5.44028e-83	M_S100A8
FCN1	4.49035e-245	4.15008	0.645	0.094	1.64351e-240	M_S100A8
S100A9	1.22373e-37	3.04015	0.709	0.597	4.47896e-33	M_S100A8
TIMP1	2.89192e-138	2.97027	0.871	0.624	1.05847e-133	M_S100A8
AREG	3.6254e-83	2.5636	0.51	0.173	1.32693e-78	M_S100A8
ISG20	8.85493e-79	2.46634	0.509	0.189	3.24099e-74	M_S100A8
ANPEP	2.16489e-78	2.44037	0.493	0.175	7.92373e-74	M_S100A8
ITGA5	2.84806e-51	2.40636	0.454	0.207	1.04242e-46	M_S100A8
SPHK1	6.24551e-73	2.3719	0.59	0.288	2.28592e-68	M_S100A8
SLC2A3	3.49289e-100	2.3316	0.677	0.322	1.27843e-95	M_S100A8
SLC25A37	7.10736e-42	2.28447	0.41	0.195	2.60137e-37	M_S100A8
TES	8.024e-43	2.11037	0.44	0.224	2.93686e-38	M_S100A8
PPA1	9.77843e-64	2.10324	0.612	0.36	3.579e-59	M_S100A8
CLEC10A	6.10937e-28	2.01717	0.478	0.324	2.23609e-23	M_S100A8
WARS	1.98234e-71	2.01118	0.726	0.479	7.25555e-67	M_S100A8
FGR	1.08384e-67	2.0074	0.582	0.278	3.96697e-63	M_S100A8
TRAF1	1.70213e-32	1.97704	0.401	0.203	6.22998e-28	M_S100A8
CCND2	4.10308e-42	1.96999	0.429	0.207	1.50177e-37	M_S100A8
CORO1A	1.01803e-112	1.9376	0.83	0.535	3.7261e-108	M_S100A8
FLNA	9.56248e-96	1.91894	0.825	0.51	3.49996e-91	M_S100A8
CCL8	4.27051e-39	2.31116	0.525	0.223	1.56305e-34	M_CCL8
EGR2	9.0452e-60	1.90808	0.822	0.481	3.31063e-55	M_CCL8
ADRB2	1.52293e-19	1.80125	0.417	0.227	5.57407e-15	M_CCL8
SNHG12	3.86955e-56	1.76445	0.841	0.547	1.41629e-51	M_CCL8
AC092803.1	1.86069e-18	1.75739	0.411	0.223	6.81031e-14	M_CCL8
HSPA2	3.22979e-22	1.74413	0.468	0.256	1.18214e-17	M_CCL8
CCL2	1.18235e-37	1.73903	0.783	0.539	4.32753e-33	M_CCL8
IER2	1.70621e-94	1.59262	0.987	0.796	6.24489e-90	M_CCL8
FOS	1.22664e-96	1.58256	1	0.862	4.48962e-92	M_CCL8
GADD45G	4.29717e-20	1.52167	0.592	0.406	1.57281e-15	M_CCL8
EGR1	7.82001e-76	1.51454	0.984	0.69	2.8622e-71	M_CCL8
AL499604.1	2.18194e-26	1.49517	0.465	0.223	7.98611e-22	M_CCL8
AC020916.1	8.0153e-28	1.49085	0.618	0.375	2.93368e-23	M_CCL8
CCL4L2	1.74615e-38	1.46946	0.854	0.631	6.39108e-34	M_CCL8
GADD45B	8.07991e-90	1.46241	0.997	0.816	2.95733e-85	M_CCL8
PMAIP1	9.06504e-16	1.45968	0.487	0.324	3.3179e-11	M_CCL8
JUN	1.26057e-79	1.45661	1	0.87	4.61381e-75	M_CCL8
ATP2B1-AS1	3.99518e-19	1.39462	0.497	0.307	1.46228e-14	M_CCL8
AL355881.1	6.63251e-17	1.38751	0.468	0.285	2.42756e-12	M_CCL8
ARL4D	3.9041e-16	1.38463	0.43	0.25	1.42894e-11	M_CCL8
LILRA4	1.90441e-88	2.97863	0.446	0.079	6.97034e-84	M_APOC1
GCHFR	1.58336e-86	2.82229	0.678	0.212	5.79525e-82	M_APOC1
TMEM255A	5.34306e-103	2.79482	0.52	0.093	1.95561e-98	M_APOC1
BIRC7	2.34964e-89	2.74177	0.463	0.084	8.59993e-85	M_APOC1
ALOX15B	1.86859e-77	2.70293	0.416	0.076	6.83923e-73	M_APOC1
HS3ST2	8.05012e-73	2.39822	0.47	0.105	2.94643e-68	M_APOC1
SLC47A1	3.40964e-71	2.39369	0.43	0.088	1.24796e-66	M_APOC1
CYP27A1	3.44628e-121	2.38664	0.93	0.407	1.26137e-116	M_APOC1
RAB42	6.9046e-101	2.30804	0.728	0.209	2.52715e-96	M_APOC1
ACP5	9.67214e-111	2.08881	0.973	0.607	3.5401e-106	M_APOC1
RBP1	2.37589e-60	2.05465	0.403	0.088	8.69599e-56	M_APOC1
GPNMB	5.24396e-121	1.99632	0.997	0.729	1.91934e-116	M_APOC1
RMDN3	5.63272e-52	1.99065	0.641	0.273	2.06163e-47	M_APOC1
SCD	1.62645e-71	1.96567	0.718	0.261	5.95298e-67	M_APOC1
CTSD	1.11596e-114	1.95897	0.997	0.955	4.08451e-110	M_APOC1
LIPA	9.15878e-108	1.95354	0.987	0.648	3.35221e-103	M_APOC1
PLPP3	2.39416e-54	1.93357	0.473	0.132	8.76286e-50	M_APOC1
CHCHD6	1.14819e-70	1.89921	0.718	0.274	4.20247e-66	M_APOC1
PLA2G7	3.6074e-62	1.80903	0.715	0.287	1.32034e-57	M_APOC1
GSDME	6.47488e-56	1.78323	0.554	0.182	2.36987e-51	M_APOC1
UBD	2.4231e-24	1.85968	0.435	0.19	8.86878e-20	M_MMP9
PLA2G2D	1.49752e-28	1.81511	0.68	0.403	5.48106e-24	M_MMP9
NFE2L3	6.03132e-15	1.59699	0.431	0.242	2.20752e-10	M_MMP9
ENPP2	1.0468e-20	1.52894	0.51	0.267	3.8314e-16	M_MMP9
CR1	4.93189e-18	1.4881	0.53	0.309	1.80512e-13	M_MMP9
CD38	7.58416e-17	1.47896	0.47	0.256	2.77588e-12	M_MMP9
IL4I1	2.84611e-29	1.46783	0.775	0.543	1.0417e-24	M_MMP9
P2RY6	2.18274e-19	1.45007	0.423	0.207	7.98903e-15	M_MMP9
DSC2	2.99436e-16	1.36364	0.565	0.373	1.09597e-11	M_MMP9
RCN1	1.56337e-12	1.35494	0.415	0.245	5.72208e-08	M_MMP9
GBP1	2.00879e-13	1.34966	0.565	0.391	7.35238e-09	M_MMP9
NUB1	5.81764e-11	1.3379	0.53	0.391	2.12932e-06	M_MMP9
SPRED1	1.15679e-11	1.32823	0.443	0.271	4.23397e-07	M_MMP9
ADAMDEC1	3.85498e-26	1.31306	0.593	0.307	1.41096e-21	M_MMP9
TNFSF10	9.593e-16	1.31047	0.538	0.339	3.51113e-11	M_MMP9
EBI3	4.08521e-18	1.31016	0.565	0.337	1.49523e-13	M_MMP9
NR1H3	1.284e-12	1.27819	0.625	0.457	4.69956e-08	M_MMP9
CMKLR1	9.90612e-16	1.27091	0.549	0.347	3.62574e-11	M_MMP9
SLAMF8	3.45041e-43	1.26013	0.897	0.676	1.26288e-38	M_MMP9
OLFML2B	2.82915e-16	1.25078	0.522	0.31	1.0355e-11	M_MMP9
